# Supplementary material for: Biological Functions and Cross-Kingdom Host Gene Regulation of Small RNAs in Lactobacillus plantarum-Derived Extracellular Vesicles
Source: Front Microbiol. 2022 Aug 18;13:944361. doi: 10.3389/fmicb.2022.944361 (PMC9436029; doi:10.3389/fmicb.2022.944361)
Supplement: Supplementary file 1 [file Table_1.xlsx]

## Sheet: Table S1
Supplementary Table 1 RNA Sequencing Data a
Target Name b	Length	Read Count	TPM	FPKM	Sequences
predicted_RNA45	57	591.64	471665	4.88841e+06	GTTTCCCAGTTTCCGATGCACTTCTTCGGTTGAGCCGAAGGCTTTCACATCAGACTT
predicted_RNA7	104	342.55	99450.4	1.03072e+06	CATTTCACCGCTACACATGGAGTTCCACTGTCCTCTTCTGCACTCAAGTTTCCCAGTTTCCGATGCACTTCTTCGGTTGAGCCGAAGGCTTTCACATCAGACTT
predicted_RNA63	62	124.58	83773.8	868243	CTCAAGTTTCCTAGTTTCCGATGCACTTCTTCGGTTGAGCCGAAGGCTTTCACATCAGACTT
predicted_RNA71	28	4	73086.9	757483	GTGCAAGAGCTTTCTTGTAATTTACGTG
predicted_RNA16	28	2	36543.5	378742	TATTGAAATCGGAGAGACGTAATTATGC
predicted_RNA56	43	20.85	34014.8	352534	GCCCCCGTCAATTCCTTTGAGTTTCAGCCTTGCGGCCGTACTC
predicted_RNA26	28	1	18271.7	189371	CACAAACTCAATTTTTAATCTTAACTCG
predicted_RNA8	28	1	18271.6	189370	AGTAGTAAATGGAATAGAATGGAGTAAT
lp_tRNA01	76	27	12619.9	130794	GGGCAGTTAGCTCAGCTGGCAGAGCAACGGACTCTTAATCCGTGGGTCCAGGGTTCGATCCCCTGACTGCCCATCA
lp_tRNA59	76	21.5	10049.1	104151	GGAGGATTAGCTCAGTTGGGAGAGCGTCTGCCTTACAAGCAGAGGGTCACAGGTTCGAGCCCTGTATCCTCCATCA
lp_tRNA61	76	21.5	10049.1	104151	GGAGGATTAGCTCAGTTGGGAGAGCGTCTGCCTTACAAGCAGAGGGTCACAGGTTCGAGCCCTGTATCCTCCATCA
lp_rRNA03	119	30.5	7360.84	76288.8	TGTGGTGACGATGGCGAGAAGGATACACCTGTTCCCATGTCGAACACAGAAGTTAAGCTTCTTAGCGCCGAGAGTAGTTGGGGGATCGCTCCCTGCGAGGGTAGGACGTTGCCATGCGA
lp_rRNA07	119	30.5	7360.84	76288.8	TCGCATGGCAACGTCCTACCCTCGCAGGGAGCGATCCCCCAACTACTCTCGGCGCTAAGAAGCTTAACTTCTGTGTTCGACATGGGAACAGGTGTATCCTTCTCGCCATCGTCACCACA
lp_tRNA41	77	16	7319	75855.1	GTCCGTTGGTCTAGTTGGTTTAGGACGCCTGCCTGTCACGCAGGAGATCACGAGTTCGAGTCTCGTACGGACCGTCA
predicted_RNA31	31	1	7120.84	73801.4	CTAGGGCTATGCTGGTAAAGACGGGTATTTG
predicted_RNA69	31	1	7120.84	73801.4	CCCAAAAGTATGACTGTGACTTATATAGATG
lp_tRNA12	75	12	5733.72	59425	GCGCCCGTGGTGTAATGGATAGCACGTAAGATTCCGGTTCTTGAGATGGGGGTTCGATTCCCTCCGGGCGCATCA
predicted_RNA2	33	1	4854.56	50313.4	GCGCTGAAACGCGTGACGATTAGACGTGTATTG
predicted_RNA28	33	1	4854.56	50313.4	CGGGTGTCACCGATTGAAAGCACCCTGGCGACC
predicted_RNA65	33	1	4854.56	50313.4	ATTACCAGTTCCATTTGTAGACTCAGGTATTAC
predicted_RNA50	94	12	4029.03	41757.5	GGGGATGTTCTGGATTCGACAGGTATAGTTTGAGTTCGGATTGCGCTTCGTAGGTTGTGTCTACGTAAAAACGCTCAGTTTAAATTATAACTGC
lp_tRNA15	73	8	4000.64	41463.2	GCCGACTTAGCTCAGTTGGCAGAGCATCTCACTAGTAATGAGGAGGTCGGAGGTTCGAATCCTCTAGTCGGCA
predicted_RNA58	35	1	3594.11	37249.9	AGTTAATGAATTAGGCAAACTAAAGGGGATGCACG
predicted_RNA61	36	1	3160.32	32754	GGAGCACATGACTGATACCTTTAAGGAGTCCCGACC
lp_tRNA34	88	7	2593.8	26882.5	GCCGGCGTGGCGGAATTGGCAGACGCGCTGGACTCAAAATCCAGTTCCCGTTGAGGGAGTATCGGTTCGACCCCGATCGCCGGTACTA
lp_tRNA30	74	5	2443.46	25324.3	AGGGATATAGTTTAATGGTAGAACAACGGTCTCCAAAACCGTCGGTGTGGGTTCAACTCCTACTATCCCTGCCA
predicted_RNA21	62	3.29	2210.53	22910.2	CTCAAGTTTCCCAGTTTCCGATGCACTTCTTCGGTTGAGCCGAAGGCTTTCACATCAGACTT
predicted_RNA1	51	2	2048.94	21235.5	AGGAAAGGTCAAACAAGGATTTGAATTACTGACCAGTATTAATAGCCAAGT
predicted_RNA11	93	6	2046.39	21209.1	GCCGCAAGGCCAAAAGGCAAGGGTGGATTTACGAATCGTGTCAGGTCCGGAAGGAAGCAGCACTAAGTTTGCTTCATCTTGTGCCTTTTGTTT
predicted_RNA43	43	1	1631.58	16909.9	AAGTAATAAAATGAAAAATTCCTAAAATTGTGAATCATTATAC
predicted_RNA32	232	15	1594.02	16520.6	CTCGCACAAGCTGCGATGCTTGTAGTGTTCGTGCTCGGTGAAAAAATAAGCCGGGGTACCGATTTATCGGTAACGGCGGAAAAAACGGCTAAGGCTTCGGCTATGCCCGAGTATTCCTGAAAAGTGCCACAGTGACGATACTCAATTGGAAACGGTTGAGTTGGAACGCGGTAAACCCCACGAGCGGGCAACCCAAACTACGGTAGGGGCGCTTCACATAAGGAACTGAACT
lp_tRNA40	88	4	1482.17	15361.4	GGAGAGTTGGCAGAGTGGTAATGCACCGGACTCGAAATCCGGCGAACCGGCTAATACCGGCGCGCAGGTTCAAATCCTGTACTCTCCT
predicted_RNA10	49	1	1131.13	11723.2	CTCCACAATAACCTTAATTGGCTATTGTGGAGATTTTTGACAGGTTTAC
lp_tRNA08	88	3	1111.63	11521.1	GCGGCCATGGCGGAATTGGCAGACGCGCAAGATTAAGGATCTTGTCGGGGTTAACCCGGTGGAAGTTCGAATCTTCTTGGCCGCACTA
lp_tRNA44	88	3	1111.63	11521.1	GGAGAAGTACTCAAGTGGCTGAAGAGGTGCCCCTGCTAAGGGTATAGATCGCGCAAGCGGTGCGAGGGTTCGAATCCCTCCTTCTCCG
predicted_RNA42	50	1	1075.23	11143.9	ACATATCAAAATGTGTTTGCTTCGGGGGGAAGTGGACCAATTGGTTACGC
lp_tRNA03	73	2	999.29	10356.8	GGGGAATTAGCTCAGCTGGGAGAGCACCTGCTTTGCAAGCAGGGGGTCAGCGGTTCGATCCCGCTATTCTCCA
lp_tRNA23	73	2	999.29	10356.8	GGGGAATTAGCTCAGCTGGGAGAGCACCTGCTTTGCAAGCAGGGGGTCAGCGGTTCGATCCCGCTATTCTCCA
predicted_RNA39	58	1	768.71	7967.02	TGTTGAGACCATTTTGGCCTCGACGTTATTCTTGCGAAAATCACAGGAGGTTTCATTA
lp_tRNA11	73	1.5	750.12	7774.36	GTGGCCTTAGCTCAGTTGGTAGAGCACCTGACTGTTAATCAGGTTGTCGCTGGTTCGAGTCCAGCAGGCTACG
lp_tRNA63	73	1.5	750.12	7774.36	GTGGCCTTAGCTCAGTTGGTAGAGCACCTGACTGTTAATCAGGTTGTCGCTGGTTCGAGTCCAGCAGGCTACG
lp_tRNA18	74	1.5	733.04	7597.3	GCACCCATAGCGCAATTGGATAGAGTGTCTGACTACGAATCAGAAGGTTGTAGGTTCGACTCCTACTGGGTGCA
lp_tRNA54	74	1.5	733.04	7597.3	GCACCCATAGCGCAATTGGATAGAGTGTCTGACTACGAATCAGAAGGTTGTAGGTTCGACTCCTACTGGGTGCA
lp_tRNA42	74	1.5	733.02	7597.17	GCACCCATAGCGCAATTGGATAGAGTGTCTGACTACGAATCAGAAGGTTGTAGGTTCGACTCCTACTGGGTGCA
lp_tRNA49	74	1.5	733.02	7597.17	CGCGGGATGGAGCAGTCTGGTAGCTCGTCGGGCTCATAACCCGAAGGTCGCAGGTTCAAACCCTGCTCCCGCAA
predicted_RNA68	67	1	581.05	6022.1	CGAAGTTGTACTTCGCTGTCCAAGATAAAAGAGGCGATAATCATGGCACAAAAGCTTAGCAAGGAAC
lp_tRNA70	73	1	500.08	5182.9	GGGCCCTTAGCTCAGTTGGGAGAGCGCCTGCTTCGCATGCAGGAGGTCGTCGGTTCAAATCCGGTAGGGTCCA
lp_tRNA20	74	1	488.69	5064.87	CGGGAAGTAGCTCAGCTTGGTAGAGCACTACGTTCGGGACGTAGGGGTCGCAGGTTCAAATCCTGTTTTCCCGA
lp_tRNA50	90	1	358.17	3712.14	GGAGGATTACCCAAGTCTGGCTGAAGGGAACGGTCTTGAAAACCGTCAGGTGGGTCAAACCACGCGAGAGTTCGAATCTCTCATCCTCCT
lp_tRNA26	73	0.5	250.04	2591.45	GACCCCTTGGTCAAGTGGTTTAAGACACTGCCCTTTCACGGCAGTAACATGGGTTCGAATCCCGTAGGGGTCA
lp_tRNA28	73	0.5	250.04	2591.45	GGCTCGGTAGCTCAGTCGGTAGAGCAATGGATTGAAGCTCCATGTGTCGGCGGTTCGATTCCGTCCCGCGCCA
lp_tRNA43	73	0.5	250.04	2591.45	GACCCCTTGGTCAAGTGGTTTAAGACACTGCCCTTTCACGGCAGTAACATGGGTTCGAATCCCGTAGGGGTCA
lp_tRNA47	73	0.5	250.04	2591.45	GGCTCGGTAGCTCAGTCGGTAGAGCAATGGATTGAAGCTCCATGTGTCGGCGGTTCGATTCCGTCCCGCGCCA
lp_tRNA02	75	0.33	159.27	1650.7	GGGCCTATAGCTCAGCTGGTTTAGAGCGCACGCCTGATAAGCGTGAGGTCGATGGTTCAAGTCCATTTAGGCCCA
lp_tRNA22	75	0.33	159.27	1650.7	GGGCCTATAGCTCAGCTGGTTTAGAGCGCACGCCTGATAAGCGTGAGGTCGATGGTTCAAGTCCATTTAGGCCCA
lp_tRNA45	75	0.33	159.27	1650.7	GGGCCTATAGCTCAGCTGGTTTAGAGCGCACGCCTGATAAGCGTGAGGTCGATGGTTCAAGTCCATTTAGGCCCA
lp_1043	195	1	130.11	1348.5	ATGAAGGCTAAGGAAATTAAAGCATTGTCCACTACTGAAATGCTCGAAAAAGAAAAGTCTTACAAAGACGAACTTTTCAACTTGCGTTTTCAATTGGCCACTGGTCAGCTTGAAAACACCGCTCGTTTAAAACAAGTTCGTAAGAACATTGCGCGTATTAAAACTGCGTTGCGTGAACAAGAGTTAAACAAGTAG
lp_2987	219	1	113.58	1177.17	TTAAGCCTTTAAGAGTTTTTCAACTTCGCTCTTGAGCTTAGCTTCGTCCATACTCATATAAGGCGCTACTTCGTCAGCCGTCTTGTCAGTATCATGACTATCAGCGTCCATAAAGTGATTCCAAATCGCATCCCGTACGGGTAACTTAGAGTCGCTCCAATCAAACACGTCCGTCATCTTTTCGTCTAACATACTGTTCATTTCAACTGCTGCAGCCAT
lp_1708	222	1	111.81	1158.77	TTAATCGTCAGATTTCTTCTTCATTTTATCCTTAGCTTCATCCACGACGCCCTTAACAGTTTCTTCTGCGTCAGCTAATTTGTCCTTAGCTTTGCCCATTAAGGATTGTGTTTTGCCCTGGGCTTCACGTGCACGGTCTCCGGTTACTTTACCTTCGACTTCTTTGGCCTTGCCGCTCAACTGGTCCTTCTTGCTATCGAACTTCTTGTTAACATCACTCATAAAAAGCGCCTCCTAATATAAGAATTAACCTTAGTTTGCG
lp_0261	288	1	83.19	862.23	ATGAGTGATTTTAAAGGAATTCTGCTTGGTATGTTGGTCGTTGCAGTGCTCTATATGTTAGATCGATACTTACCAAGGTGGTTTGGGGCAATTCCGGGAGCTGGATTTTTAGGCTTTATTATTTACATTGTTTTTACAAAAGAGGTCTCTTTATTATCAATAGTAACCGTATTGTTAGTTGGCGAAGCCGTGCTGAATGGTATCTGGATAGATGCACTCGTGAACCGAAAGAGAAAAATGAAAAAAGAAGTAGCAACAATGAAAGCGAAAGATTTATTGCGAAAATAGTAATATTAAT
a According to the definition of sRNA, the sequence length is less than 250.
b Predicted_RNA means a novel sequence in this study.

## Sheet: Table S2
Supplementary Table 2 sRNA71 Predicted Genes
Target mRNA ID a	Entrez Gene ID b	Gene name	Score
NM_006158.4|4747	4747	NEFL	196
NM_017872.4|54974	54974	THG1L	191
NM_001317825.1|54974	54974	THG1L	191
NM_001317824.1|54974	54974	THG1L	191
NM_001317826.1|54974	54974	THG1L	191
XM_017009603.1|54974	54974	THG1L	191
NM_006200.5|5125	5125	PCSK5	190
NM_001301132.1|22893	22893	BAHD1	190
XM_011521369.2|22893	22893	BAHD1	190
NM_014952.4|22893	22893	BAHD1	190
XM_011521367.2|22893	22893	BAHD1	190
XM_011521366.2|22893	22893	BAHD1	190
XM_011521368.2|22893	22893	BAHD1	190
NM_001322402.1|23284	23284	ADGRL3	187
NM_001322246.1|23284	23284	ADGRL3	187
NM_015236.5|23284	23284	ADGRL3	187
XM_017007929.1|23284	23284	ADGRL3	187
XM_017007931.1|23284	23284	ADGRL3	187
XM_017007940.1|23284	23284	ADGRL3	187
XM_011531788.2|23284	23284	ADGRL3	187
XM_017007932.1|23284	23284	ADGRL3	187
XM_017007941.1|23284	23284	ADGRL3	187
XM_017007933.1|23284	23284	ADGRL3	187
XM_017007936.1|23284	23284	ADGRL3	187
XM_011531791.2|23284	23284	ADGRL3	187
XM_017007934.1|23284	23284	ADGRL3	187
XM_017007942.1|23284	23284	ADGRL3	187
XM_017007939.1|23284	23284	ADGRL3	187
XM_017007930.1|23284	23284	ADGRL3	187
XM_017007937.1|23284	23284	ADGRL3	187
NM_001007531.2|222698	222698	NKAPL	186
NM_001142401.1|8763	8763	CD164	185
NM_001142402.1|8763	8763	CD164	185
NM_001142404.1|8763	8763	CD164	185
NM_001142403.1|8763	8763	CD164	185
NM_006016.4|8763	8763	CD164	185
NM_002356.6|4082	4082	MARCKS	185
NM_207361.5|341640	341640	FREM2	185
NM_030571.3|80762	80762	NDFIP1	184
XM_011536146.2|79981	79981	FRMD1	184
XM_017011318.1|79981	79981	FRMD1	184
NM_024523.5|79571	79571	GCC1	184
NM_018440.3|55824	55824	PAG1	184
XM_017013640.1|55824	55824	PAG1	184
XM_017013642.1|55824	55824	PAG1	184
XM_017013641.1|55824	55824	PAG1	184
XM_017013643.1|55824	55824	PAG1	184
XM_005251933.3|2844	2844	GPR21	184
XM_005266347.4|26960	26960	NBEA	184
XM_006719803.3|26960	26960	NBEA	184
NM_015678.4|26960	26960	NBEA	184
XM_005266346.4|26960	26960	NBEA	184
XM_017020544.1|26960	26960	NBEA	184
XM_017020545.1|26960	26960	NBEA	184
XM_005266348.4|26960	26960	NBEA	184
XM_006719806.3|26960	26960	NBEA	184
XM_006719805.3|26960	26960	NBEA	184
XM_011535047.2|26960	26960	NBEA	184
XM_017020546.1|26960	26960	NBEA	184
XM_011535046.2|26960	26960	NBEA	184
NM_021794.3|11085	11085	ADAM30	183
XM_017015208.1|8434	8434	RECK	183
XM_017015207.1|8434	8434	RECK	183
NM_001316345.1|8434	8434	RECK	183
NM_021111.2|8434	8434	RECK	183
XM_017015209.1|8434	8434	RECK	183
XM_017015210.1|8434	8434	RECK	183
XM_011518986.2|7464	7464	CORO2A	183
NM_001282959.1|55749	55749	CCAR1	183
NM_018237.3|55749	55749	CCAR1	183
NM_001282960.1|55749	55749	CCAR1	183
NM_001077484.1|81539	81539	SLC38A1	183
NM_001278388.1|81539	81539	SLC38A1	183
NM_030674.3|81539	81539	SLC38A1	183
NM_001278387.1|81539	81539	SLC38A1	183
NM_001278389.1|81539	81539	SLC38A1	183
NM_001172644.1|7084	7084	TK2	183
NM_001172645.1|7084	7084	TK2	183
NM_004614.4|7084	7084	TK2	183
NM_001271934.1|7084	7084	TK2	183
NM_001271935.1|7084	7084	TK2	183
NM_001172643.1|7084	7084	TK2	183
NM_001272050.1|7084	7084	TK2	183
NM_207398.2|388646	388646	GBP7	182
XM_006712614.3|55240	55240	STEAP3	182
NM_001318864.1|54756	54756	IL17RD	182
XM_006713209.3|54756	54756	IL17RD	182
NM_017563.4|54756	54756	IL17RD	182
XM_005265238.4|54756	54756	IL17RD	182
XM_011533849.2|54756	54756	IL17RD	182
NM_001308445.1|80218	80218	NAA50	182
NM_025146.3|80218	80218	NAA50	182
NM_004177.4|6809	6809	STX3	182
NM_001178040.1|6809	6809	STX3	182
XM_005274200.3|6809	6809	STX3	182
XM_017018192.1|6809	6809	STX3	182
NM_001288800.1|199704	199704	ZNF585A	182
NM_152655.3|199704	199704	ZNF585A	182
NM_199126.2|199704	199704	ZNF585A	182
XM_017029297.1|158866	158866	ZDHHC15	182
XM_006724624.3|158866	158866	ZDHHC15	182
NM_017514.4|55558	55558	PLXNA3	182
XM_005274705.4|55558	55558	PLXNA3	182
XM_006724829.3|55558	55558	PLXNA3	182
XM_005274706.4|55558	55558	PLXNA3	182
XM_011531183.2|55558	55558	PLXNA3	182
XM_011541067.2|23139	23139	MAST2	181
NM_133370.2|91746	91746	YTHDC1	181
NM_001031732.2|91746	91746	YTHDC1	181
XM_005265708.2|91746	91746	YTHDC1	181
XM_005265706.2|91746	91746	YTHDC1	181
XM_017008833.1|91746	91746	YTHDC1	181
XM_017008832.1|91746	91746	YTHDC1	181
XM_005265707.2|91746	91746	YTHDC1	181
NM_030949.2|81706	81706	PPP1R14C	181
XM_005267152.4|81706	81706	PPP1R14C	181
XM_017013984.1|93594	93594	TBC1D31	181
XM_017013989.1|93594	93594	TBC1D31	181
XM_017013985.1|93594	93594	TBC1D31	181
XM_011517379.2|93594	93594	TBC1D31	181
XM_017013983.1|93594	93594	TBC1D31	181
NM_145647.3|93594	93594	TBC1D31	181
XM_005251103.1|93594	93594	TBC1D31	181
XM_005251102.1|93594	93594	TBC1D31	181
NM_001145088.1|93594	93594	TBC1D31	181
XM_005251104.1|93594	93594	TBC1D31	181
XM_017013987.1|93594	93594	TBC1D31	181
XM_017013986.1|93594	93594	TBC1D31	181
XM_017013988.1|93594	93594	TBC1D31	181
XM_011517378.2|93594	93594	TBC1D31	181
XM_017013990.1|93594	93594	TBC1D31	181
NM_001322321.1|9649	9649	RALGPS1	181
NM_001322322.1|9649	9649	RALGPS1	181
NM_001322324.1|9649	9649	RALGPS1	181
NM_014636.2|9649	9649	RALGPS1	181
NM_001322325.1|9649	9649	RALGPS1	181
NM_001190729.1|9649	9649	RALGPS1	181
NM_001322323.1|9649	9649	RALGPS1	181
NM_001322320.1|9649	9649	RALGPS1	181
NM_001190730.1|9649	9649	RALGPS1	181
XM_017015348.1|9649	9649	RALGPS1	181
XM_011519235.2|9649	9649	RALGPS1	181
XM_011519234.2|9649	9649	RALGPS1	181
XM_011519230.2|9649	9649	RALGPS1	181
XM_017015343.1|9649	9649	RALGPS1	181
XM_006717328.3|9649	9649	RALGPS1	181
XM_017015347.1|9649	9649	RALGPS1	181
XM_011519229.1|9649	9649	RALGPS1	181
XM_011519228.1|9649	9649	RALGPS1	181
XM_011519226.1|9649	9649	RALGPS1	181
XM_011519225.1|9649	9649	RALGPS1	181
XM_017015342.1|9649	9649	RALGPS1	181
XM_011519231.1|9649	9649	RALGPS1	181
XM_017015345.1|9649	9649	RALGPS1	181
XM_011519232.1|9649	9649	RALGPS1	181
XM_011519233.1|9649	9649	RALGPS1	181
XM_017015346.1|9649	9649	RALGPS1	181
XM_011519236.1|9649	9649	RALGPS1	181
XM_017015344.1|9649	9649	RALGPS1	181
XM_011519227.1|9649	9649	RALGPS1	181
NM_001190728.1|9649	9649	RALGPS1	181
XM_011519238.2|9649	9649	RALGPS1	181
XM_017015350.1|9649	9649	RALGPS1	181
XM_017015349.1|9649	9649	RALGPS1	181
NM_001318373.1|5101	5101	PCDH9	181
NM_020403.4|5101	5101	PCDH9	181
NM_001318372.1|5101	5101	PCDH9	181
NM_203487.2|5101	5101	PCDH9	181
XM_017020619.1|5101	5101	PCDH9	181
NM_001104554.1|54852	54852	PAQR5	181
NM_001126112.2|7157	7157	TP53	181
NM_001276761.1|7157	7157	TP53	181
NM_000546.5|7157	7157	TP53	181
NM_001276760.1|7157	7157	TP53	181
NM_001126113.2|7157	7157	TP53	181
NM_001276695.1|7157	7157	TP53	181
NM_001126114.2|7157	7157	TP53	181
NM_001276696.1|7157	7157	TP53	181
NM_001126118.1|7157	7157	TP53	181
NM_001126115.1|7157	7157	TP53	181
NM_001276697.1|7157	7157	TP53	181
NM_001126117.1|7157	7157	TP53	181
NM_001276699.1|7157	7157	TP53	181
NM_001126116.1|7157	7157	TP53	181
NM_001276698.1|7157	7157	TP53	181
XM_017028198.1|107985410	107985410	uncharacterized	181
XM_016999819.1|107985410	107985410	uncharacterized	181
XM_017000962.1|25896	25896	INTS7	180
XM_017008139.1|2996	2996	GYPE	180
XM_017008140.1|2996	2996	GYPE	180
XM_017013758.1|6788	6788	STK3	180
XM_011522462.2|29035	29035	TAPR1	180
NM_015659.2|26156	26156	RSL1D1	180
NM_004483.4|2653	2653	GCSH	180
XM_017023136.1|2653	2653	GCSH	180
XM_017023137.1|2653	2653	GCSH	180
NM_001276380.1|51575	51575	ESF1	180
NM_016649.3|51575	51575	ESF1	180
XM_017027874.1|51575	51575	ESF1	180
NM_001291391.1|2078	2078	ERG	180
NM_003254.2|7076	7076	TIMP1	180
XM_017029766.1|7076	7076	TIMP1	180
NM_001316935.1|51668	51668	HSPB11	179
NM_016126.3|51668	51668	HSPB11	179
XM_005246299.4|130507	130507	UBR3	179
XM_006712270.3|130507	130507	UBR3	179
XM_006712268.3|130507	130507	UBR3	179
XM_006712271.3|130507	130507	UBR3	179
NM_172070.3|130507	130507	UBR3	179
XM_005246300.4|130507	130507	UBR3	179
XM_006712269.3|130507	130507	UBR3	179
XM_017003356.1|130507	130507	UBR3	179
XM_011510604.2|130507	130507	UBR3	179
XM_017003358.1|130507	130507	UBR3	179
XM_017003357.1|130507	130507	UBR3	179
XM_017003359.1|130507	130507	UBR3	179
NM_001282735.1|26010	26010	SPATS2L	179
NM_001282743.1|26010	26010	SPATS2L	179
NM_015535.2|26010	26010	SPATS2L	179
NM_001100422.1|26010	26010	SPATS2L	179
NM_001100424.1|26010	26010	SPATS2L	179
NM_001100423.1|26010	26010	SPATS2L	179
NM_001282744.1|26010	26010	SPATS2L	179
NM_000809.3|2557	2557	GABRA4	179
NM_001204267.1|2557	2557	GABRA4	179
NM_001204266.1|2557	2557	GABRA4	179
XM_011536188.2|84553	84553	FAXC	179
XM_006715582.2|84553	84553	FAXC	179
NM_032511.2|84553	84553	FAXC	179
NM_017594.4|54769	54769	DIRAS2	179
NM_001271014.1|3895	3895	KTN1	179
NM_001079522.1|3895	3895	KTN1	179
NM_001079521.1|3895	3895	KTN1	179
NM_004986.3|3895	3895	KTN1	179
XM_017021282.1|3895	3895	KTN1	179
XM_006720138.2|3895	3895	KTN1	179
XM_017021280.1|3895	3895	KTN1	179
XM_017021285.1|3895	3895	KTN1	179
XM_006720139.2|3895	3895	KTN1	179
XM_006720141.2|3895	3895	KTN1	179
XM_011536752.1|3895	3895	KTN1	179
XM_011536753.1|3895	3895	KTN1	179
XM_017021284.1|3895	3895	KTN1	179
XM_017021286.1|3895	3895	KTN1	179
XM_006720140.3|3895	3895	KTN1	179
XM_017021279.1|3895	3895	KTN1	179
XM_011536751.2|3895	3895	KTN1	179
XM_017021283.1|3895	3895	KTN1	179
XM_017021278.1|3895	3895	KTN1	179
XM_017021281.1|3895	3895	KTN1	179
NM_006924.4|6426	6426	SRSF1	179
NM_001078166.1|6426	6426	SRSF1	179
NM_012080.4|8226	8226	PUDP	179
NM_001135565.1|8226	8226	PUDP	179
NM_001178135.1|8226	8226	PUDP	179
NM_001938.2|1810	1810	DR1	178
XM_011511274.2|50649	50649	ARHGEF4	178
XM_005263681.1|50649	50649	ARHGEF4	178
XM_017004231.1|50649	50649	ARHGEF4	178
XM_005263685.3|50649	50649	ARHGEF4	178
XM_017008119.1|2895	2895	GRID2	178
XM_011543112.2|1105	1105	CHD1	178
XM_005271867.4|1105	1105	CHD1	178
XM_005271866.4|1105	1105	CHD1	178
NM_001270.2|1105	1105	CHD1	178
XM_017008992.1|1105	1105	CHD1	178
XM_017008991.1|1105	1105	CHD1	178
XM_017011498.1|94120	94120	SYTL3	178
XM_017011496.1|94120	94120	SYTL3	178
XM_006715605.3|94120	94120	SYTL3	178
XM_006715606.3|94120	94120	SYTL3	178
XM_011536254.2|94120	94120	SYTL3	178
XM_006715611.3|94120	94120	SYTL3	178
XM_017011495.1|94120	94120	SYTL3	178
XM_017011499.1|94120	94120	SYTL3	178
XM_005267215.4|94120	94120	SYTL3	178
XM_017011497.1|94120	94120	SYTL3	178
NM_001242394.1|94120	94120	SYTL3	178
NM_001242395.1|94120	94120	SYTL3	178
NM_001242384.1|94120	94120	SYTL3	178
NM_001009991.3|94120	94120	SYTL3	178
XM_005267218.4|94120	94120	SYTL3	178
NM_001318745.1|94120	94120	SYTL3	178
NM_001170905.2|728927	728927	ZNF736	178
NM_001198633.1|862	862	RUNX1T1	178
NM_175634.2|862	862	RUNX1T1	178
NM_001198628.1|862	862	RUNX1T1	178
NM_001198634.1|862	862	RUNX1T1	178
NM_001198631.1|862	862	RUNX1T1	178
NM_001198679.1|862	862	RUNX1T1	178
NM_001198626.1|862	862	RUNX1T1	178
NM_001198627.1|862	862	RUNX1T1	178
NM_001198625.1|862	862	RUNX1T1	178
NM_175635.2|862	862	RUNX1T1	178
NM_001198632.1|862	862	RUNX1T1	178
NM_001198629.1|862	862	RUNX1T1	178
NM_001198630.1|862	862	RUNX1T1	178
NM_004349.3|862	862	RUNX1T1	178
NM_175636.2|862	862	RUNX1T1	178
XM_017013930.1|862	862	RUNX1T1	178
XM_017013936.1|862	862	RUNX1T1	178
XM_011517352.2|862	862	RUNX1T1	178
XM_006716676.3|862	862	RUNX1T1	178
XM_017013934.1|862	862	RUNX1T1	178
XM_011517351.2|862	862	RUNX1T1	178
XM_017013937.1|862	862	RUNX1T1	178
XM_017013935.1|862	862	RUNX1T1	178
XM_011517353.2|862	862	RUNX1T1	178
XM_017013933.1|862	862	RUNX1T1	178
XM_017013932.1|862	862	RUNX1T1	178
XM_017013931.1|862	862	RUNX1T1	178
XM_017013940.1|862	862	RUNX1T1	178
XM_017013941.1|862	862	RUNX1T1	178
XM_017013939.1|862	862	RUNX1T1	178
NM_017599.3|55591	55591	VEZT	178
XM_017019593.1|55591	55591	VEZT	178
XM_006719477.3|55591	55591	VEZT	178
XM_017019598.1|55591	55591	VEZT	178
XM_006719479.2|55591	55591	VEZT	178
XM_006719490.3|55591	55591	VEZT	178
XM_011538545.2|55591	55591	VEZT	178
XM_017019586.1|55591	55591	VEZT	178
XM_006719478.2|55591	55591	VEZT	178
XM_017019587.1|55591	55591	VEZT	178
XM_011538552.1|55591	55591	VEZT	178
XM_017019601.1|55591	55591	VEZT	178
XM_011538548.2|55591	55591	VEZT	178
XM_017019592.1|55591	55591	VEZT	178
XM_011538549.1|55591	55591	VEZT	178
XM_011538543.1|55591	55591	VEZT	178
XM_011538551.2|55591	55591	VEZT	178
XM_011538544.1|55591	55591	VEZT	178
XM_006719481.2|55591	55591	VEZT	178
XM_017019594.1|55591	55591	VEZT	178
XM_011538546.1|55591	55591	VEZT	178
XM_017019602.1|55591	55591	VEZT	178
XM_017019588.1|55591	55591	VEZT	178
XM_011538547.1|55591	55591	VEZT	178
XM_017019590.1|55591	55591	VEZT	178
XM_017019604.1|55591	55591	VEZT	178
XM_006719485.2|55591	55591	VEZT	178
XM_017019605.1|55591	55591	VEZT	178
XM_006719486.3|55591	55591	VEZT	178
XM_006719482.3|55591	55591	VEZT	178
XM_017019591.1|55591	55591	VEZT	178
XM_017019603.1|55591	55591	VEZT	178
XM_017019600.1|55591	55591	VEZT	178
XM_006719484.3|55591	55591	VEZT	178
XM_017019589.1|55591	55591	VEZT	178
XM_006719480.3|55591	55591	VEZT	178
XM_011536743.2|387990	387990	TOMM20L	178
XM_011536742.2|387990	387990	TOMM20L	178
NM_207377.2|387990	387990	TOMM20L	178
NM_001324014.1|10391	10391	CORO2B	178
NM_006091.4|10391	10391	CORO2B	178
NM_001190456.1|10391	10391	CORO2B	178
NM_001190457.1|10391	10391	CORO2B	178
NM_001324015.1|10391	10391	CORO2B	178
XM_011522837.2|113	113	ADCY7	178
XM_011522840.2|113	113	ADCY7	178
XM_011522842.2|113	113	ADCY7	178
XM_011522836.2|113	113	ADCY7	178
XM_017022895.1|113	113	ADCY7	178
XM_017022897.1|113	113	ADCY7	178
XM_011522835.2|113	113	ADCY7	178
XM_017022896.1|113	113	ADCY7	178
XM_011522839.2|113	113	ADCY7	178
XM_011522838.2|113	113	ADCY7	178
NM_001114.4|113	113	ADCY7	178
NM_032607.2|84699	84699	CREB3L3	178
NM_001271997.1|84699	84699	CREB3L3	178
NM_001271996.1|84699	84699	CREB3L3	178
NM_001271995.1|84699	84699	CREB3L3	178
NM_005044.4|5613	5613	PRKX	178
XM_017005739.1|151613	151613	TTC14	177
XM_011512439.2|151613	151613	TTC14	177
NM_018227.5|55236	55236	UBA6	177
XM_017008359.1|55236	55236	UBA6	177
XM_011534553.2|375484	375484	SIMC1	177
XM_011534556.2|375484	375484	SIMC1	177
XM_017018366.1|80975	80975	TMPRSS5	177
XM_017018367.1|80975	80975	TMPRSS5	177
XM_017019489.1|53919	53919	SLCO1C1	177
XM_017019490.1|53919	53919	SLCO1C1	177
XM_017019488.1|53919	53919	SLCO1C1	177
XM_017019484.1|53919	53919	SLCO1C1	177
XM_017019485.1|53919	53919	SLCO1C1	177
XM_017019486.1|53919	53919	SLCO1C1	177
XM_011520711.2|53919	53919	SLCO1C1	177
XM_005253396.2|53919	53919	SLCO1C1	177
XM_017019487.1|53919	53919	SLCO1C1	177
NM_001145946.1|53919	53919	SLCO1C1	177
NM_001145945.1|53919	53919	SLCO1C1	177
NM_017435.4|53919	53919	SLCO1C1	177
NM_001145944.1|53919	53919	SLCO1C1	177
XM_005253394.2|53919	53919	SLCO1C1	177
XM_011520709.2|53919	53919	SLCO1C1	177
NM_001321851.1|9321	9321	TRIP11	177
XM_017021788.1|9321	9321	TRIP11	177
NM_004239.4|9321	9321	TRIP11	177
XM_017021787.1|9321	9321	TRIP11	177
NM_000693.3|220	220	ALDH1A3	177
NM_001293815.1|220	220	ALDH1A3	177
NM_001033053.2|22861	22861	NLRP1	177
NM_033007.3|22861	22861	NLRP1	177
NM_033006.3|22861	22861	NLRP1	177
NM_014922.4|22861	22861	NLRP1	177
NM_033004.3|22861	22861	NLRP1	177
NM_004232.3|9306	9306	SOCS6	177
XM_017026087.1|9306	9306	SOCS6	177
XM_005266783.3|9306	9306	SOCS6	177
XM_017026086.1|9306	9306	SOCS6	177
NM_153346.4|139105	139105	BEND2	177
XM_011530872.2|142684	142684	RAB40A	177
XM_005262083.4|142684	142684	RAB40A	177
XM_005273338.3|8564	8564	KMO	176
XM_017002649.1|8564	8564	KMO	176
XM_005273337.1|8564	8564	KMO	176
NM_003679.4|8564	8564	KMO	176
XM_017004959.1|79745	79745	CLIP4	176
NM_178173.3|339834	339834	IHO1	176
XM_011533672.2|339834	339834	IHO1	176
NM_001135197.1|339834	339834	IHO1	176
XM_011533673.2|339834	339834	IHO1	176
XM_006713124.3|339834	339834	IHO1	176
XM_011533670.2|339834	339834	IHO1	176
XM_011533671.2|339834	339834	IHO1	176
XM_011513693.2|401124	401124	DTHD1	176
XM_017008191.1|401124	401124	DTHD1	176
XM_011513694.2|401124	401124	DTHD1	176
XM_006714014.3|401124	401124	DTHD1	176
XM_011513695.2|401124	401124	DTHD1	176
XM_011513696.2|401124	401124	DTHD1	176
NM_001136536.4|401124	401124	DTHD1	176
NM_001170700.2|401124	401124	DTHD1	176
XM_011513675.1|2555	2555	GABRA2	176
XM_011513676.1|2555	2555	GABRA2	176
XM_017007983.1|2555	2555	GABRA2	176
XM_017007982.1|2555	2555	GABRA2	176
XM_005248080.3|2555	2555	GABRA2	176
NM_002270.3|3842	3842	TNPO1	176
XM_005248501.1|3842	3842	TNPO1	176
NM_153188.2|3842	3842	TNPO1	176
XM_017009458.1|3842	3842	TNPO1	176
XM_005248500.2|3842	3842	TNPO1	176
NM_213619.2|51606	51606	ATP6V1H	176
NM_015941.3|51606	51606	ATP6V1H	176
NM_213620.2|51606	51606	ATP6V1H	176
XM_006716455.2|51606	51606	ATP6V1H	176
XM_011517542.1|51606	51606	ATP6V1H	176
NM_003070.4|6595	6595	SMARCA2	176
NM_139045.3|6595	6595	SMARCA2	176
NM_001289397.1|6595	6595	SMARCA2	176
NM_001289396.1|6595	6595	SMARCA2	176
NM_001324257.1|7587	7587	ZNF37A	176
NM_001324256.1|7587	7587	ZNF37A	176
NM_001324258.1|7587	7587	ZNF37A	176
XM_017016621.1|7587	7587	ZNF37A	176
NM_001293640.1|23325	23325	WASHC4	176
NM_015275.2|23325	23325	WASHC4	176
XM_011538073.2|23325	23325	WASHC4	176
XM_011538074.2|23325	23325	WASHC4	176
NM_001145079.1|57511	57511	COG6	176
NM_005848.4|10260	10260	DENND4A	176
NM_001144823.2|10260	10260	DENND4A	176
NM_001320835.1|10260	10260	DENND4A	176
XM_005254121.3|10260	10260	DENND4A	176
XM_005254122.4|10260	10260	DENND4A	176
XM_005254120.4|10260	10260	DENND4A	176
XM_017021865.1|10260	10260	DENND4A	176
XM_017021863.1|10260	10260	DENND4A	176
XM_006720371.3|10260	10260	DENND4A	176
XM_017021862.1|10260	10260	DENND4A	176
XM_011521157.2|10260	10260	DENND4A	176
XM_017021864.1|10260	10260	DENND4A	176
NM_004703.5|9135	9135	RABEP1	176
NM_001083585.2|9135	9135	RABEP1	176
NM_001291581.1|9135	9135	RABEP1	176
XM_011524060.1|9135	9135	RABEP1	176
XM_017025294.1|9135	9135	RABEP1	176
XM_017025295.1|9135	9135	RABEP1	176
XM_005256573.1|23302	23302	WSCD1	176
NM_015253.1|23302	23302	WSCD1	176
XM_005256572.1|23302	23302	WSCD1	176
NM_001172774.1|147991	147991	DPY19L3	176
XM_017026367.1|147991	147991	DPY19L4	176
NM_207325.2|147991	147991	DPY19L5	176
XM_017026366.1|147991	147991	DPY19L6	176
XM_011526526.2|147991	147991	DPY19L7	176
XM_006723045.1|147991	147991	DPY19L8	176
NM_000390.3|1121	1121	CHM	176
NM_001320959.1|1121	1121	CHM	176
NM_030816.4|81573	81573	ANKRD13C	175
XM_005271234.3|81573	81573	ANKRD13C	175
XM_017002413.1|81573	81573	ANKRD13C	175
XM_017002416.1|81573	81573	ANKRD13C	175
XM_005270691.4|23443	23443	SLC35A3	175
XM_017000869.1|23443	23443	SLC35A3	175
XM_017000872.1|23443	23443	SLC35A3	175
XM_017000870.1|23443	23443	SLC35A3	175
XM_017000871.1|23443	23443	SLC35A3	175
NM_001357.4|1660	1660	DHX9	175
NM_015176.3|23219	23219	FBXO28	175
NM_001136115.2|23219	23219	FBXO28	175
XM_006712083.3|6546	6546	SLC8A1	175
XM_006712082.3|6546	6546	SLC8A1	175
XM_017004749.1|6546	6546	SLC8A1	175
XM_017004751.1|6546	6546	SLC8A1	175
XM_017004750.1|6546	6546	SLC8A1	175
XM_017004752.1|6546	6546	SLC8A1	175
NM_001112802.1|6546	6546	SLC8A1	175
XM_017004748.1|6546	6546	SLC8A1	175
XM_006712085.3|6546	6546	SLC8A1	175
XM_017004756.1|6546	6546	SLC8A1	175
XM_017004759.1|6546	6546	SLC8A1	175
XM_017004762.1|6546	6546	SLC8A1	175
XM_017004758.1|6546	6546	SLC8A1	175
XM_005264514.3|6546	6546	SLC8A1	175
XM_017004763.1|6546	6546	SLC8A1	175
XM_017004760.1|6546	6546	SLC8A1	175
XM_006712081.2|6546	6546	SLC8A1	175
XM_017004754.1|6546	6546	SLC8A1	175
XM_017004755.1|6546	6546	SLC8A1	175
XM_011533055.2|6546	6546	SLC8A1	175
XM_006712084.3|6546	6546	SLC8A1	175
XM_017004761.1|6546	6546	SLC8A1	175
XM_017004747.1|6546	6546	SLC8A1	175
XM_017004757.1|6546	6546	SLC8A1	175
XM_011533057.2|6546	6546	SLC8A1	175
XM_017004745.1|6546	6546	SLC8A1	175
XM_011533056.1|6546	6546	SLC8A1	175
XM_017004746.1|6546	6546	SLC8A1	175
XM_017004753.1|6546	6546	SLC8A1	175
XM_011533054.2|6546	6546	SLC8A1	175
NM_001112801.1|6546	6546	SLC8A1	175
NM_001252624.1|6546	6546	SLC8A1	175
NM_001112800.1|6546	6546	SLC8A1	175
NM_021097.2|6546	6546	SLC8A1	175
XM_011533050.1|6546	6546	SLC8A1	175
NM_004591.2|6364	6364	CCL20	175
NM_001130046.1|6364	6364	CCL20	175
XM_005247104.4|13	13	AADAC	175
NM_001086.2|13	13	AADAC	175
XM_017006079.1|254827	254827	NAALADL2	175
NM_002253.2|3791	3791	KDR	175
XM_017009201.1|1879	1879	EBF1	175
XM_017009200.1|1879	1879	EBF1	175
XM_011515015.2|9753	9753	ZSCAN12	175
XM_011515017.2|9753	9753	ZSCAN12	175
XM_017011528.1|9753	9753	ZSCAN12	175
XM_011515014.2|9753	9753	ZSCAN12	175
NM_001163391.1|9753	9753	ZSCAN12	175
XM_011514383.2|221527	221527	ZBTB12	175
XM_005251471.3|4781	4781	NFIB	175
XM_017015379.1|101929959	101929959	uncharacterized	175
XM_011519608.1|57608	57608	JCAD	175
XM_011519609.2|57608	57608	JCAD	175
NM_020848.2|57608	57608	JCAD	175
NM_145341.3|27250	27250	PDCD4	175
NM_014456.4|27250	27250	PDCD4	175
NM_001199492.1|27250	27250	PDCD4	175
XM_017018275.1|79056	79056	PRRG4	175
NM_024081.5|79056	79056	PRRG4	175
NM_001143975.1|642623	642623	UBTFL1	175
XM_011542631.2|159989	159989	DEUP1	175
XM_011542630.1|159989	159989	DEUP1	175
XM_005273802.1|159989	159989	DEUP1	175
XM_011542629.2|159989	159989	DEUP1	175
XM_011542635.2|159989	159989	DEUP1	175
XM_011542633.2|159989	159989	DEUP1	175
XM_017017245.1|159989	159989	DEUP1	175
XM_011542632.2|159989	159989	DEUP1	175
XM_011542637.2|159989	159989	DEUP1	175
NM_181645.3|159989	159989	DEUP1	175
NM_001304944.1|79962	79962	DNAJC22	175
NM_024902.3|79962	79962	DNAJC22	175
XM_011539037.2|9840	9840	TESPA1	175
XM_005269247.2|9840	9840	TESPA1	175
XM_017020262.1|9840	9840	TESPA1	175
XM_017020263.1|9840	9840	TESPA1	175
XM_006719715.3|9840	9840	TESPA1	175
XM_011539035.2|9840	9840	TESPA1	175
NM_001136030.2|9840	9840	TESPA1	175
NM_001098815.2|9840	9840	TESPA1	175
NM_001261844.1|9840	9840	TESPA1	175
NM_014796.2|9840	9840	TESPA1	175
XM_011539036.1|9840	9840	TESPA1	175
NM_199040.3|11163	11163	NUDT4B	175
NM_019094.5|11163	11163	NUDT4B	175
NM_001301022.1|11163	11163	NUDT4B	175
NM_001301023.1|11163	11163	NUDT4B	175
NM_001301024.1|11163	11163	NUDT4B	175
XM_011537796.2|11163	11163	NUDT4B	175
XM_011537795.2|11163	11163	NUDT4B	175
XM_011537794.2|11163	11163	NUDT4B	175
XM_017018801.1|121441	121441	NEDD1	175
XM_017018802.1|121441	121441	NEDD1	175
NM_152905.3|121441	121441	NEDD1	175
NM_001135177.1|121441	121441	NEDD1	175
NM_001135176.1|121441	121441	NEDD1	175
XM_011537905.2|121441	121441	NEDD1	175
XM_011537906.2|121441	121441	NEDD1	175
XM_011537903.2|121441	121441	NEDD1	175
XM_005268644.2|121441	121441	NEDD1	175
XM_011537904.2|121441	121441	NEDD1	175
XM_006719237.3|121441	121441	NEDD1	175
NM_001135175.1|121441	121441	NEDD1	175
NM_001286277.1|10426	10426	TUBGCP3	175
NM_006322.5|10426	10426	TUBGCP3	175
XM_011537462.2|10426	10426	TUBGCP3	175
XM_017020323.1|10426	10426	TUBGCP3	175
XM_011537464.2|10426	10426	TUBGCP3	175
XM_011537463.2|10426	10426	TUBGCP3	175
NM_001286278.1|10426	10426	TUBGCP3	175
XM_005268293.1|10426	10426	TUBGCP3	175
XM_005267860.3|56252	56252	YLPM1	175
NM_001164465.3|647042	647042	GOLGA6L10	175
XM_011522381.2|1387	1387	CREBBP	175
XM_011523004.2|283847	283847	TERB1	175
XM_011523011.2|283847	283847	TERB1	175
XM_011523007.2|283847	283847	TERB1	175
XM_011523006.2|283847	283847	TERB1	175
XM_011523010.2|283847	283847	TERB1	175
XM_011523009.2|283847	283847	TERB1	175
XM_011523005.2|283847	283847	TERB1	175
XM_011523008.2|283847	283847	TERB1	175
XM_011523012.2|283847	283847	TERB1	175
NM_001136505.1|283847	283847	TERB1	175
XM_011523016.2|283847	283847	TERB1	175
XM_011523015.2|283847	283847	TERB1	175
XM_011523017.1|283847	283847	TERB1	175
XM_005259580.3|5442	5442	POLRMT	175
NM_005035.3|5442	5442	POLRMT	175
NM_006045.2|10079	10079	ATP9A	175
XM_011528481.2|10079	10079	ATP9A	175
XM_006725184.3|101927601	101927601	uncharacterized	175
XM_011549249.2|101929959	101929959	uncharacterized	175
NM_004799.3|9372	9372	ZFYVE9	174
NM_007324.3|9372	9372	ZFYVE9	174
XM_011542437.2|9372	9372	ZFYVE9	174
NM_001319947.1|64858	64858	DCLRE1B	174
NM_022836.3|64858	64858	DCLRE1B	174
NM_001319946.1|64858	64858	DCLRE1B	174
NM_005599.3|4808	4808	NHLH2	174
NM_001111061.1|4808	4808	NHLH2	174
XM_017001370.1|4808	4808	NHLH2	174
NM_001136107.1|149281	149281	NTMT2	174
XM_011509232.2|149281	149281	NTMT2	174
XM_011509233.2|149281	149281	NTMT2	174
XM_011509234.2|149281	149281	NTMT2	174
NM_002646.3|5287	5287	PIK3C2B	174
XM_005245257.2|5287	5287	PIK3C2B	174
XM_017001474.1|5287	5287	PIK3C2B	174
XM_011509631.2|5287	5287	PIK3C2B	174
XM_011509630.2|5287	5287	PIK3C2B	174
XM_017001473.1|5287	5287	PIK3C2B	174
XM_005245258.3|5287	5287	PIK3C2B	174
XM_011509633.2|5287	5287	PIK3C2B	174
NM_001301365.1|1130	1130	LYST	174
NM_000081.3|1130	1130	LYST	174
XM_011544032.1|1130	1130	LYST	174
XM_011544034.1|1130	1130	LYST	174
XM_017000150.1|1130	1130	LYST	174
XM_011544031.1|1130	1130	LYST	174
XM_011544033.2|1130	1130	LYST	174
XM_011544036.2|1130	1130	LYST	174
XM_011544035.2|1130	1130	LYST	174
XM_011544037.2|1130	1130	LYST	174
XM_011544039.2|1130	1130	LYST	174
XM_017004364.1|54221	54221	SNTG2	174
XM_017003378.1|130872	130872	uncharacterized	174
XM_011532543.2|130872	130872	uncharacterized	174
XM_011532545.2|130872	130872	uncharacterized	174
XM_017003377.1|130872	130872	uncharacterized	174
XM_011532541.2|130872	130872	uncharacterized	174
XM_017004888.1|785	785	CACNB4	174
XM_017005861.1|201625	201625	DNAH12	174
NM_001291661.1|201625	201625	DNAH12	174
XM_011533467.1|201625	201625	DNAH12	174
XM_011533468.1|201625	201625	DNAH12	174
XM_011533469.1|201625	201625	DNAH12	174
XM_011533466.1|201625	201625	DNAH12	174
XM_017005862.1|201625	201625	DNAH12	174
XM_017005860.1|201625	201625	DNAH12	174
XM_011533471.2|201625	201625	DNAH12	174
XM_017007190.1|79740	79740	ZBBX	174
XM_011513145.2|79740	79740	ZBBX	174
XM_011513151.2|79740	79740	ZBBX	174
XM_011513148.2|79740	79740	ZBBX	174
XM_017007188.1|79740	79740	ZBBX	174
XM_017007187.1|79740	79740	ZBBX	174
XM_017007186.1|79740	79740	ZBBX	174
XM_011513149.2|79740	79740	ZBBX	174
XM_011513152.2|79740	79740	ZBBX	174
XM_011513153.2|79740	79740	ZBBX	174
NM_024687.3|79740	79740	ZBBX	174
NM_001199201.1|79740	79740	ZBBX	174
NM_001199202.1|79740	79740	ZBBX	174
XM_017007189.1|79740	79740	ZBBX	174
XM_011513144.1|79740	79740	ZBBX	174
NM_152542.4|152926	152926	PPM1K	174
XM_017007804.1|152926	152926	PPM1K	174
XM_017007805.1|152926	152926	PPM1K	174
XM_006714111.3|152926	152926	PPM1K	174
XM_017007803.1|152926	152926	PPM1K	174
XM_017007807.1|152926	152926	PPM1K	174
XM_017007806.1|152926	152926	PPM1K	174
XM_011534424.2|114825	114825	PWWP2A	174
XM_017011432.1|8899	8899	PRPF4B	174
XM_017011434.1|8899	8899	PRPF4B	174
XM_017011433.1|8899	8899	PRPF4B	174
XM_017011435.1|8899	8899	PRPF4B	174
XM_017011410.1|8899	8899	PRPF4B	174
XM_017011412.1|8899	8899	PRPF4B	174
XM_017011411.1|8899	8899	PRPF4B	174
XM_017011413.1|8899	8899	PRPF4B	174
XM_017011414.1|8899	8899	PRPF4B	174
XM_017011416.1|8899	8899	PRPF4B	174
XM_017011415.1|8899	8899	PRPF4B	174
XM_017011417.1|8899	8899	PRPF4B	174
XM_017011419.1|8899	8899	PRPF4B	174
XM_017011420.1|8899	8899	PRPF4B	174
XM_017011422.1|8899	8899	PRPF4B	174
XM_017011423.1|8899	8899	PRPF4B	174
XM_017011425.1|8899	8899	PRPF4B	174
XM_017011418.1|8899	8899	PRPF4B	174
XM_017011421.1|8899	8899	PRPF4B	174
XM_017011424.1|8899	8899	PRPF4B	174
XM_017011426.1|8899	8899	PRPF4B	174
XM_017011427.1|8899	8899	PRPF4B	174
XM_017011428.1|8899	8899	PRPF4B	174
XM_017011429.1|8899	8899	PRPF4B	174
XM_017011430.1|8899	8899	PRPF4B	174
XM_017011431.1|8899	8899	PRPF4B	174
XM_011514970.2|8899	8899	PRPF4B	174
NM_001318908.1|6941	6941	TCF19	174
NM_007109.2|6941	6941	TCF19	174
NM_001077511.1|6941	6941	TCF19	174
XM_017010153.1|100996634	100996634	uncharacterized	174
XM_017010154.1|100996634	100996634	uncharacterized	174
NM_001277339.1|100996634	100996634	uncharacterized	174
NM_001030060.2|389432	389432	SAMD5	174
NM_001286810.1|79269	79269	DCAF10	174
NM_024345.4|79269	79269	DCAF10	174
XM_017015129.1|79269	79269	DCAF10	174
XM_017015709.1|1326	1326	MAP3K8	174
XM_017016236.1|387694	387694	SH2D4B	174
XM_011539789.2|387707	387707	CC2D2B	174
XM_011539790.2|387707	387707	CC2D2B	174
XM_011539791.2|387707	387707	CC2D2B	174
XM_011539793.2|387707	387707	CC2D2B	174
XM_011539795.2|387707	387707	CC2D2B	174
XM_011539792.2|387707	387707	CC2D2B	174
NM_001159747.1|387707	387707	CC2D2B	174
NM_001001732.3|387707	387707	CC2D2B	174
XM_017016240.1|387707	387707	CC2D2B	174
NM_000391.3|1200	1200	TPP1	174
NM_004561.3|5017	5017	OVOL1	174
XM_011545067.2|5017	5017	OVOL1	174
XM_017017837.1|5017	5017	OVOL1	174
XM_005274018.3|5017	5017	OVOL1	174
XM_011545068.2|5017	5017	OVOL1	174
XM_017017838.1|5017	5017	OVOL1	174
XM_017020211.1|91523	91523	PCED1B	174
XM_017021434.1|55701	55701	ARHGEF40	174
XM_017021435.1|55701	55701	ARHGEF40	174
XM_011536937.2|55701	55701	ARHGEF40	174
XM_005267844.2|55701	55701	ARHGEF40	174
NM_001278529.1|55701	55701	ARHGEF40	174
NM_018071.4|55701	55701	ARHGEF40	174
NM_001278530.1|55701	55701	ARHGEF40	174
XM_017021436.1|55701	55701	ARHGEF40	174
XM_017021437.1|55701	55701	ARHGEF40	174
NM_018975.3|54386	54386	TERF2IP	174
NM_001314033.1|116115	116115	ZNF526	174
NM_133444.2|116115	116115	ZNF526	174
XM_017026400.1|162967	162967	ZNF320	174
XM_006723059.3|162967	162967	ZNF320	174
XM_017026393.1|162967	162967	ZNF320	174
XM_017026394.1|162967	162967	ZNF320	174
XM_017026396.1|162967	162967	ZNF320	174
XM_017026399.1|162967	162967	ZNF320	174
XM_017026395.1|162967	162967	ZNF320	174
XM_017026397.1|162967	162967	ZNF320	174
XM_017026398.1|162967	162967	ZNF320	174
NM_207333.2|162967	162967	ZNF320	174
XM_011529309.1|57186	57186	RALGAPA2	174
XM_017027797.1|26090	26090	ABHD12	174
XM_011528534.2|128611	128611	ZNF831	174
XM_017027644.1|128611	128611	ZNF831	174
XM_017027643.1|128611	128611	ZNF831	174
XM_006723698.3|128611	128611	ZNF831	174
XM_017027642.1|128611	128611	ZNF831	174
XM_011528537.2|128611	128611	ZNF831	174
XM_005260272.3|128611	128611	ZNF831	174
XM_011528536.2|128611	128611	ZNF831	174
XM_005260273.3|128611	128611	ZNF831	174
XM_011528538.2|128611	128611	ZNF831	174
NM_178457.2|128611	128611	ZNF831	174
NM_005704.4|10076	10076	PTPRU	173
NM_133177.3|10076	10076	PTPRU	173
NM_133178.3|10076	10076	PTPRU	173
NM_001195001.1|10076	10076	PTPRU	173
XM_016999992.1|10076	10076	PTPRU	173
XM_016999993.1|10076	10076	PTPRU	173
XM_016999994.1|10076	10076	PTPRU	173
XM_006710269.2|10076	10076	PTPRU	173
XM_016999995.1|10076	10076	PTPRU	173
XM_006710623.3|3652	3652	IPP	173
XM_005270839.4|3652	3652	IPP	173
XM_017002858.1|9557	9557	CHD1L	173
NM_004284.4|9557	9557	CHD1L	173
NM_024568.2|9557	9557	CHD1L	173
NM_001256336.1|9557	9557	CHD1L	173
NM_001256337.1|9557	9557	CHD1L	173
NM_001256338.1|9557	9557	CHD1L	173
XM_006711639.3|9557	9557	CHD1L	173
XM_017002860.1|9557	9557	CHD1L	173
XM_017002861.1|9557	9557	CHD1L	173
XM_017002864.1|9557	9557	CHD1L	173
XM_017002863.1|9557	9557	CHD1L	173
XM_017002859.1|9557	9557	CHD1L	173
XM_017002862.1|9557	9557	CHD1L	173
XM_006711781.2|51742	51742	ARID4B	173
XM_011544212.2|51742	51742	ARID4B	173
NM_031371.3|51742	51742	ARID4B	173
NM_016374.5|51742	51742	ARID4B	173
NM_001206794.1|51742	51742	ARID4B	173
XM_017001469.1|51742	51742	ARID4B	173
XM_017001468.1|51742	51742	ARID4B	173
XM_017001470.1|51742	51742	ARID4B	173
XM_017001472.1|51742	51742	ARID4B	173
NM_032822.2|84908	84908	FAM136A	173
XM_005264620.1|84908	84908	FAM136A	173
XM_017004741.1|653781	653781	POTEJ	173
XM_011511683.2|653781	653781	POTEJ	173
NM_001277083.1|653781	653781	POTEJ	173
XM_017004742.1|653781	653781	POTEJ	173
XM_017004743.1|653781	653781	POTEJ	173
XM_017003099.1|100131211	100131211	NEMP2	173
NM_213589.2|65059	65059	RAPH1	173
XM_005246777.3|65059	65059	RAPH1	173
XM_011511646.2|65059	65059	RAPH1	173
XM_005246779.4|65059	65059	RAPH1	173
XM_006712695.3|65059	65059	RAPH1	173
XM_011511648.1|65059	65059	RAPH1	173
XM_011511647.1|65059	65059	RAPH1	173
NM_001308021.1|151194	151194	METTL21A	173
XM_017003442.1|151194	151194	METTL21A	173
XM_011510728.2|151194	151194	METTL21A	173
XM_017003443.1|151194	151194	METTL21A	173
XM_017003450.1|151194	151194	METTL21A	173
XM_017003449.1|151194	151194	METTL21A	173
XM_017003448.1|151194	151194	METTL21A	173
XM_011510727.2|151194	151194	METTL21A	173
XM_017003445.1|151194	151194	METTL21A	173
XM_011510729.2|151194	151194	METTL21A	173
XM_006712327.3|151194	151194	METTL21A	173
XM_017003447.1|151194	151194	METTL21A	173
XM_005246337.4|151194	151194	METTL21A	173
XM_017003446.1|151194	151194	METTL21A	173
XM_005246336.3|151194	151194	METTL21A	173
XM_017003444.1|151194	151194	METTL21A	173
XM_011510724.2|151194	151194	METTL21A	173
XM_011510725.2|151194	151194	METTL21A	173
XM_005246340.3|151194	151194	METTL21A	173
XM_005246338.4|151194	151194	METTL21A	173
XM_005246341.2|151194	151194	METTL21A	173
XM_006712329.3|151194	151194	METTL21A	173
XM_005246339.3|151194	151194	METTL21A	173
NM_001127395.2|151194	151194	METTL21A	173
NM_145280.5|151194	151194	METTL21A	173
XM_011532234.2|79071	79071	ELOVL6	173
XM_017007970.1|2549	2549	GAB1	173
XM_017007971.1|2549	2549	GAB1	173
NM_181504.3|5295	5295	PIK3R1	173
NM_015669.4|26167	26167	PCDHB5	173
NM_012279.3|23567	23567	ZNF346	173
NM_001308215.1|23567	23567	ZNF346	173
NM_001308216.1|23567	23567	ZNF346	173
NM_001308214.1|23567	23567	ZNF346	173
NM_001308218.1|23567	23567	ZNF346	173
NM_001308221.1|23567	23567	ZNF346	173
XM_017009297.1|23567	23567	ZNF346	173
XM_017009299.1|23567	23567	ZNF346	173
XM_017009302.1|23567	23567	ZNF346	173
XM_011534496.2|23567	23567	ZNF346	173
XM_005265864.3|23567	23567	ZNF346	173
XM_017009300.1|23567	23567	ZNF346	173
XM_017009303.1|23567	23567	ZNF346	173
NM_020340.4|57221	57221	ARFGEF3	173
XM_005249895.2|84668	84668	FAM126A	173
XM_005249894.3|84668	84668	FAM126A	173
NM_032581.3|84668	84668	FAM126A	173
XM_011515589.2|84668	84668	FAM126A	173
NM_015483.2|25948	25948	KBTBD2	173
XM_011515256.2|25948	25948	KBTBD2	173
XM_005249696.2|25948	25948	KBTBD2	173
XM_011515141.2|154664	154664	ABCA13	173
XM_011515142.2|154664	154664	ABCA13	173
XM_011515145.2|154664	154664	ABCA13	173
XM_011515146.2|154664	154664	ABCA13	173
XM_011515130.2|154664	154664	ABCA13	173
XM_011515131.2|154664	154664	ABCA13	173
XM_011515132.2|154664	154664	ABCA13	173
XM_011515133.2|154664	154664	ABCA13	173
XM_011515134.2|154664	154664	ABCA13	173
XM_011515137.2|154664	154664	ABCA13	173
XM_011515138.2|154664	154664	ABCA13	173
XM_011515139.2|154664	154664	ABCA13	173
XM_017011768.1|154664	154664	ABCA13	173
XM_017011767.1|154664	154664	ABCA13	173
XM_011515144.2|154664	154664	ABCA13	173
XM_011515143.2|154664	154664	ABCA13	173
NM_152701.4|154664	154664	ABCA13	173
XM_011515136.2|154664	154664	ABCA13	173
NM_012431.2|9723	9723	SEMA3E	173
NM_001178129.1|9723	9723	SEMA3E	173
NM_138403.4|93408	93408	MYL10	173
XM_017012793.1|93408	93408	MYL10	173
XM_011517651.2|105375816	105375816	uncharacterized	173
XM_011517456.2|137902	137902	PXDNL	173
XM_011517457.2|137902	137902	PXDNL	173
XM_006716420.3|137902	137902	PXDNL	173
XM_011517458.2|137902	137902	PXDNL	173
XM_017013041.1|137902	137902	PXDNL	173
NM_144651.4|137902	137902	PXDNL	173
XM_011517459.2|137902	137902	PXDNL	173
XM_017013147.1|1666	1666	DECR1	173
NM_001359.1|1666	1666	DECR1	173
XM_005250808.4|1666	1666	DECR1	173
XM_017013148.1|1666	1666	DECR1	173
XM_011516880.2|1666	1666	DECR1	173
NM_004306.3|312	312	ANXA13	173
NM_001003954.2|312	312	ANXA13	173
XM_006716677.3|8629	8629	JRK	173
XM_006716678.3|8629	8629	JRK	173
XM_011517881.2|441459	441459	uncharacterized	173
XM_011517883.2|441459	441459	uncharacterized	173
XM_011517885.2|441459	441459	uncharacterized	173
XM_017014728.1|441459	441459	uncharacterized	173
XM_011517837.2|253650	253650	ANKRD18A	173
XM_011517836.2|253650	253650	ANKRD18A	173
XM_006716749.3|253650	253650	ANKRD18A	173
NM_173200.2|8013	8013	NR4A3	173
NM_006981.3|8013	8013	NR4A3	173
XM_017015162.1|8013	8013	NR4A3	173
XM_005251781.3|1902	1902	LPAR1	173
XM_017014392.1|1902	1902	LPAR1	173
XM_017014386.1|1902	1902	LPAR1	173
XM_017014396.1|1902	1902	LPAR1	173
XM_017014395.1|1902	1902	LPAR1	173
XM_017014407.1|1902	1902	LPAR1	173
XM_017014401.1|1902	1902	LPAR1	173
XM_017014387.1|1902	1902	LPAR1	173
XM_017014393.1|1902	1902	LPAR1	173
XM_017014400.1|1902	1902	LPAR1	173
XM_017014383.1|1902	1902	LPAR1	173
XM_017014389.1|1902	1902	LPAR1	173
XM_017014397.1|1902	1902	LPAR1	173
XM_017014406.1|1902	1902	LPAR1	173
XM_017014385.1|1902	1902	LPAR1	173
XM_017014391.1|1902	1902	LPAR1	173
XM_017014403.1|1902	1902	LPAR1	173
XM_017014390.1|1902	1902	LPAR1	173
XM_017014398.1|1902	1902	LPAR1	173
XM_017014394.1|1902	1902	LPAR1	173
XM_017014388.1|1902	1902	LPAR1	173
XM_017014405.1|1902	1902	LPAR1	173
XM_017014402.1|1902	1902	LPAR1	173
XM_017014399.1|1902	1902	LPAR1	173
XM_017014384.1|1902	1902	LPAR1	173
XM_005251782.3|1902	1902	LPAR1	173
XM_017014404.1|1902	1902	LPAR1	173
NM_001401.3|1902	1902	LPAR1	173
NM_057159.2|1902	1902	LPAR1	173
XM_017016751.1|83849	83849	SYT15	173
NM_031912.4|83849	83849	SYT15	173
XM_017017022.1|102724488	102724488	SYT15	173
XM_006718093.3|102724488	102724488	SYT15	173
XM_011540434.2|102724488	102724488	SYT15	173
XM_011540432.2|102724488	102724488	SYT15	173
XM_006718097.3|102724488	102724488	SYT15	173
XM_017017021.1|102724488	102724488	SYT15	173
XM_017017020.1|102724488	102724488	SYT15	173
XM_017017024.1|102724488	102724488	SYT15	173
XM_017016159.1|29760	29760	BLNK	173
XM_011539728.2|29760	29760	BLNK	173
XM_017017835.1|5003	5003	SLC22A18AS	173
NM_001160167.1|79899	79899	PRR5L	173
NM_024841.4|79899	79899	PRR5L	173
NM_001160168.1|79899	79899	PRR5L	173
NM_001160169.1|79899	79899	PRR5L	173
NM_001001786.2|414899	414899	BLID	173
NM_001137559.1|51433	51433	ANAPC5	173
NM_016237.4|51433	51433	ANAPC5	173
XM_005253900.3|51433	51433	ANAPC5	173
XM_017019424.1|51433	51433	ANAPC5	173
XM_017019423.1|51433	51433	ANAPC5	173
XM_017020303.1|10129	10129	FRY	173
XM_006719749.3|10129	10129	FRY	173
XM_017020305.1|10129	10129	FRY	173
XM_017020306.1|10129	10129	FRY	173
XM_017020307.1|10129	10129	FRY	173
NM_015382.3|25831	25831	HECTD1	173
XM_005267502.2|25831	25831	HECTD1	173
XM_017021152.1|25831	25831	HECTD1	173
XM_017021151.1|25831	25831	HECTD1	173
XM_017021153.1|25831	25831	HECTD1	173
XM_011536621.2|25831	25831	HECTD1	173
XM_011536619.2|25831	25831	HECTD1	173
XM_017021149.1|25831	25831	HECTD1	173
XM_017021148.1|25831	25831	HECTD1	173
XM_017021150.1|25831	25831	HECTD1	173
XM_011536622.1|25831	25831	HECTD1	173
XM_017021901.1|114791	114791	TUBGCP5	173
XM_017021897.1|114791	114791	TUBGCP5	173
NM_003246.3|7057	7057	THBS1	173
XM_011521971.1|7057	7057	THBS1	173
NM_213600.3|255189	255189	PLA2G4F	173
XM_011545747.2|146183	146183	OTOA	173
NM_144672.3|146183	146183	OTOA	173
NM_001161683.1|146183	146183	OTOA	173
NM_170664.2|146183	146183	OTOA	173
XM_005255710.3|9726	9726	ZNF646	173
XM_005255711.3|9726	9726	ZNF646	173
XM_005255712.3|9726	9726	ZNF646	173
NM_001199699.1|56919	56919	DHX33	173
NM_020162.3|56919	56919	DHX33	173
XM_005257746.3|84961	84961	FBXL20	173
XM_005257747.3|84961	84961	FBXL20	173
NM_001184906.1|84961	84961	FBXL20	173
NM_032875.2|84961	84961	FBXL20	173
NM_001060.5|6915	6915	TBXA2R	173
NM_001321605.1|6324	6324	SCN1B	173
NM_001322826.1|92283	92283	ZNF461	173
NM_001322823.1|92283	92283	ZNF461	173
NM_001297623.2|92283	92283	ZNF461	173
NM_153257.4|92283	92283	ZNF461	173
NM_001322828.1|92283	92283	ZNF461	173
NM_001322827.1|92283	92283	ZNF461	173
NM_001322825.1|92283	92283	ZNF461	173
NM_001322821.1|92283	92283	ZNF461	173
XM_017027470.1|92283	92283	ZNF461	173
XM_011527486.2|92283	92283	ZNF461	173
NM_015833.3|104	104	ADARB1	173
NM_001112.3|104	104	ADARB1	173
XM_006723954.2|104	104	ADARB1	173
XM_017028251.1|104	104	ADARB1	173
XM_011529432.1|104	104	ADARB1	173
XM_017028243.1|104	104	ADARB1	173
XM_017028249.1|104	104	ADARB1	173
XM_017028250.1|104	104	ADARB1	173
XM_017028247.1|104	104	ADARB1	173
XM_017028255.1|104	104	ADARB1	173
XM_011529425.2|104	104	ADARB1	173
XM_017028248.1|104	104	ADARB1	173
XM_017028242.1|104	104	ADARB1	173
XM_017028245.1|104	104	ADARB1	173
XM_011530392.2|80830	80830	APOL6	173
NM_030641.3|80830	80830	APOL6	173
XM_011530887.2|203447	203447	NRK	173
NM_198465.3|203447	203447	NRK	173
XM_006724632.3|203447	203447	NRK	173
XM_006724633.3|203447	203447	NRK	173
XM_006724634.3|203447	203447	NRK	173
XM_017012145.1|653269	653269	POTEI	173
XM_017012144.1|653269	653269	POTEI	173
XM_011549193.2|105375816	105375816	uncharacterized	173
NM_024654.4|79707	79707	NOL9	172
XM_017002338.1|79707	79707	NOL9	172
XM_017002339.1|79707	79707	NOL9	172
XM_005263493.3|79707	79707	NOL9	172
XM_011542147.2|79707	79707	NOL9	172
XM_006710442.3|2048	2048	EPHB2	172
NM_004442.7|2048	2048	EPHB2	172
NM_017449.4|2048	2048	EPHB2	172
NM_001309193.1|2048	2048	EPHB2	172
NM_001309192.1|2048	2048	EPHB2	172
XM_006710441.3|2048	2048	EPHB2	172
XM_017002596.1|84871	84871	AGBL4	172
NM_018489.2|55870	55870	ASH1L	172
XM_017001785.1|55870	55870	ASH2L	172
XM_017001784.1|55870	55870	ASH3L	172
XM_006711450.3|55870	55870	ASH4L	172
XM_006711451.3|55870	55870	ASH5L	172
XM_006711452.3|55870	55870	ASH6L	172
XM_011509770.2|55870	55870	ASH7L	172
XM_017001788.1|55870	55870	ASH8L	172
XM_017001786.1|55870	55870	ASH9L	172
XM_017001787.1|55870	55870	ASH10L	172
XM_005245337.4|55870	55870	ASH11L	172
NM_001320652.1|909	909	CD1A	172
NM_001763.2|909	909	CD1A	172
NM_001254748.1|8490	8490	RGS5	172
NM_001195303.2|8490	8490	RGS5	172
NM_003617.3|8490	8490	RGS5	172
NM_001254749.1|8490	8490	RGS5	172
NM_018136.4|259266	259266	ASPM	172
NM_194314.2|360023	360023	ZBTB41	172
NM_004939.2|1653	1653	DDX1	172
XM_005264560.3|79635	79635	CCDC121	172
NM_024584.4|79635	79635	CCDC121	172
NM_001142683.2|79635	79635	CCDC121	172
XM_017003812.1|27332	27332	ZNF638	172
XM_017005481.1|107985956	107985956	uncharacterized	172
NM_133378.4|7273	7273	TTN	172
XM_017004821.1|7273	7273	TTN	172
NM_001256850.1|7273	7273	TTN	172
NM_001267550.2|7273	7273	TTN	172
XM_017004820.1|7273	7273	TTN	172
XM_017004822.1|7273	7273	TTN	172
XM_017004819.1|7273	7273	TTN	172
NM_194250.1|91752	91752	ZNF804A	172
XM_005246948.2|91526	91526	ANKRD44	172
NM_001195144.1|91526	91526	ANKRD44	172
XM_005246946.1|91526	91526	ANKRD44	172
XM_017005252.1|91526	91526	ANKRD44	172
XM_005246945.1|91526	91526	ANKRD44	172
XM_006712838.3|91526	91526	ANKRD44	172
XM_011512148.2|91526	91526	ANKRD44	172
XM_005246947.2|91526	91526	ANKRD44	172
XM_017006023.1|23228	23228	PLCL2	172
XM_017006022.1|23228	23228	PLCL2	172
XM_017006024.1|23228	23228	PLCL2	172
NM_001144382.1|23228	23228	PLCL2	172
XM_017006025.1|23228	23228	PLCL2	172
XM_006713073.3|23228	23228	PLCL2	172
NM_015184.5|23228	23228	PLCL2	172
NM_198159.2|4286	4286	MITF	172
XM_011533725.1|4286	4286	MITF	172
XM_011533726.1|4286	4286	MITF	172
XM_011533722.2|4286	4286	MITF	172
XM_017006445.1|4286	4286	MITF	172
XM_017006447.1|4286	4286	MITF	172
XM_005264754.1|4286	4286	MITF	172
XM_006713164.2|4286	4286	MITF	172
XM_017006448.1|4286	4286	MITF	172
XM_017006444.1|4286	4286	MITF	172
NM_001184967.1|4286	4286	MITF	172
NM_006722.2|4286	4286	MITF	172
XM_017006446.1|4286	4286	MITF	172
XM_011533723.2|4286	4286	MITF	172
XM_005264755.3|4286	4286	MITF	172
NM_198177.2|4286	4286	MITF	172
NM_000248.3|4286	4286	MITF	172
NM_198158.2|4286	4286	MITF	172
NM_198178.2|4286	4286	MITF	172
XM_011513345.2|105374103	105374103	uncharacterized	172
XM_017008195.1|401145	401145	CCSER1	172
NM_001008388.4|493856	493856	CISD2	172
XM_011532327.1|84162	84162	KIAA1109	172
XM_011532319.1|84162	84162	KIAA1109	172
XM_011532325.1|84162	84162	KIAA1109	172
XM_011532324.1|84162	84162	KIAA1109	172
XM_005263282.1|84162	84162	KIAA1109	172
XM_017008695.1|84162	84162	KIAA1109	172
XM_005263287.1|84162	84162	KIAA1109	172
XM_017008697.1|84162	84162	KIAA1109	172
XM_011532323.1|84162	84162	KIAA1109	172
XM_017008696.1|84162	84162	KIAA1109	172
XM_011532326.1|84162	84162	KIAA1109	172
XM_011532322.1|84162	84162	KIAA1109	172
XM_006714344.1|84162	84162	KIAA1109	172
XM_017008699.1|84162	84162	KIAA1109	172
XM_011532320.2|84162	84162	KIAA1109	172
XM_011532321.2|84162	84162	KIAA1109	172
NM_015312.3|84162	84162	KIAA1109	172
XM_011532330.1|84162	84162	KIAA1109	172
XM_017008698.1|84162	84162	KIAA1109	172
XM_017009177.1|1767	1767	DNAH5	172
XM_005248262.3|1767	1767	DNAH5	172
XM_017009178.1|1767	1767	DNAH5	172
NM_001369.2|1767	1767	DNAH5	172
XM_017009179.1|1767	1767	DNAH5	172
XM_017009185.1|1767	1767	DNAH5	172
XM_017009186.1|1767	1767	DNAH5	172
XM_017009188.1|1767	1767	DNAH5	172
XM_017009180.1|1767	1767	DNAH5	172
XM_017008934.1|1016	1016	CDH18	172
XM_017008936.1|1016	1016	CDH18	172
XM_017008935.1|1016	1016	CDH18	172
XM_017008938.1|1016	1016	CDH18	172
XM_011513930.2|1016	1016	CDH18	172
XM_017008933.1|1016	1016	CDH18	172
XM_017008931.1|1016	1016	CDH18	172
XM_017008937.1|1016	1016	CDH18	172
NM_001291956.1|1016	1016	CDH18	172
NM_001167667.1|1016	1016	CDH18	172
NM_004934.3|1016	1016	CDH18	172
NM_001291957.1|1016	1016	CDH18	172
XM_005248228.3|1016	1016	CDH18	172
XM_017008925.1|1016	1016	CDH18	172
XM_017008924.1|1016	1016	CDH18	172
XM_017008940.1|1016	1016	CDH18	172
XM_017008928.1|1016	1016	CDH18	172
XM_017008926.1|1016	1016	CDH18	172
XM_017008927.1|1016	1016	CDH18	172
XM_017008941.1|1016	1016	CDH18	172
XM_017008929.1|1016	1016	CDH18	172
XM_006714435.3|1016	1016	CDH18	172
XM_017008930.1|1016	1016	CDH18	172
XM_017008939.1|1016	1016	CDH18	172
XM_017008932.1|1016	1016	CDH18	172
XM_017009330.1|25836	25836	NIPBL	172
NM_001166226.1|153241	153241	CEP120	172
NM_153223.3|153241	153241	CEP120	172
XM_005271901.4|153241	153241	CEP120	172
XM_011543185.2|153241	153241	CEP120	172
XM_017009085.1|153241	153241	CEP120	172
XM_011543186.2|153241	153241	CEP120	172
NM_001500.3|2762	2762	GMDS	172
NM_001253846.1|2762	2762	GMDS	172
XM_011514500.1|2762	2762	GMDS	172
XM_017010752.1|2762	2762	GMDS	172
XM_011514502.2|2762	2762	GMDS	172
XM_011514507.1|2762	2762	GMDS	172
NM_001197234.2|11120	11120	BTN2A1	172
NM_001270521.1|9439	9439	MED23	172
NM_015979.3|9439	9439	MED23	172
NM_001270522.1|9439	9439	MED23	172
NM_004830.3|9439	9439	MED23	172
XM_011536257.2|9439	9439	MED23	172
XM_005267223.2|9439	9439	MED23	172
XM_017011501.1|9439	9439	MED23	172
XM_005267133.2|7402	7402	UTRN	172
NM_004227.3|9265	9265	CYTH3	172
NM_000108.4|1738	1738	DLD	172
NM_001289752.1|1738	1738	DLD	172
NM_001289751.1|1738	1738	DLD	172
NM_001289750.1|1738	1738	DLD	172
NM_138693.3|136259	136259	KLF14	172
XM_011517533.2|4603	4603	MYBL1	172
NM_001294282.1|4603	4603	MYBL1	172
NM_001144755.2|4603	4603	MYBL1	172
NM_001080416.3|4603	4603	MYBL1	172
XM_017013455.1|4603	4603	MYBL1	172
XM_017013457.1|4603	4603	MYBL1	172
XM_017014172.1|100287171	100287171	WASHC1	172
XM_011518046.2|81704	81704	DOCK8	172
XM_017014691.1|340481	340481	ZDHHC21	172
XM_017014683.1|340481	340481	ZDHHC21	172
XM_017014686.1|340481	340481	ZDHHC21	172
XM_017014682.1|340481	340481	ZDHHC21	172
NM_001244752.1|441459	441459	uncharacterized	172
NM_147195.2|253650	253650	ANKRD18A	172
XM_011520532.2|105376526	105376526	uncharacterized	172
NM_001288713.1|4745	4745	NELL1	172
NM_006157.4|4745	4745	NELL1	172
NM_201551.2|4745	4745	NELL1	172
NM_001288714.1|4745	4745	NELL1	172
NM_001286060.1|27314	27314	RAB30	172
NM_014488.4|27314	27314	RAB30	172
NM_001286061.1|27314	27314	RAB30	172
NM_001286059.1|27314	27314	RAB30	172
NM_001286045.1|10179	10179	RBM7	172
NM_016090.3|10179	10179	RBM7	172
NM_001286046.1|10179	10179	RBM7	172
NM_001286047.1|10179	10179	RBM7	172
NM_001286048.1|10179	10179	RBM7	172
NM_032873.4|84959	84959	UBASH3B	172
XM_011543042.1|84959	84959	UBASH3B	172
XM_005271712.3|84959	84959	UBASH3B	172
XM_011543041.2|84959	84959	UBASH3B	172
NM_138288.3|171546	171546	SPTSSA	172
NM_001310135.1|319089	319089	TTC6	172
XM_017021254.1|319089	319089	TTC6	172
XM_017021255.1|319089	319089	TTC6	172
XM_011537432.2|319089	319089	TTC6	172
XM_017021257.1|319089	319089	TTC6	172
XM_017021256.1|319089	319089	TTC6	172
XM_005267369.3|145581	145581	LRFN5	172
XM_017021050.1|145581	145581	LRFN5	172
XM_017021049.1|145581	145581	LRFN5	172
NM_152447.3|145581	145581	LRFN5	172
XM_005254264.3|23431	23431	AP4E1	172
NM_001252127.1|23431	23431	AP4E1	172
NM_007347.4|23431	23431	AP4E1	172
XM_017022042.1|23431	23431	AP4E1	172
XM_006720447.3|23431	23431	AP4E1	172
NM_001034841.3|162073	162073	ITPRIPL2	172
NM_001195139.1|25839	25839	COG4	172
NM_015386.2|25839	25839	COG4	172
XM_011522981.2|25839	25839	COG4	172
NM_005964.3|4628	4628	MYH10	172
NM_001256095.1|4628	4628	MYH10	172
NM_001256012.1|4628	4628	MYH10	172
XM_011523878.2|4628	4628	MYH10	172
XM_017024680.1|4628	4628	MYH10	172
XM_011523880.2|4628	4628	MYH10	172
XM_011523879.2|4628	4628	MYH10	172
XM_011523875.2|4628	4628	MYH10	172
XM_017024677.1|4628	4628	MYH10	172
XM_017024681.1|4628	4628	MYH10	172
XM_017024678.1|4628	4628	MYH10	172
XM_017024679.1|4628	4628	MYH10	172
XM_017024682.1|4628	4628	MYH10	172
NM_002472.2|4626	4626	MYH8	172
XM_017024234.1|146862	146862	UNC45B	172
NM_001033576.1|146862	146862	UNC45B	172
NM_001267052.1|146862	146862	UNC45B	172
NM_173167.3|146862	146862	UNC45B	172
NM_001308281.1|146862	146862	UNC45B	172
XM_017027099.1|59348	59348	ZNF350	172
NM_203374.1|147808	147808	ZNF784	172
NM_001197297.1|2551	2551	GABPA	172
NM_002040.3|2551	2551	GABPA	172
XM_011529521.2|2551	2551	GABPA	172
XM_011529520.2|2551	2551	GABPA	172
XM_005260938.4|2551	2551	GABPA	172
XM_017028313.1|2551	2551	GABPA	172
XM_005260941.1|2618	2618	GART	172
XM_006723990.1|2618	2618	GART	172
NM_001136006.1|2618	2618	GART	172
XM_006723989.1|2618	2618	GART	172
NM_001136005.1|2618	2618	GART	172
XM_011529526.1|2618	2618	GART	172
NM_000819.4|2618	2618	GART	172
NM_175085.2|2618	2618	GART	172
XM_017029821.1|7739	7739	ZNF185	172
XM_005274730.2|7739	7739	ZNF185	172
XM_011531195.1|7739	7739	ZNF185	172
XM_017029828.1|7739	7739	ZNF185	172
XM_005274737.2|7739	7739	ZNF185	172
XM_017029832.1|7739	7739	ZNF185	172
XM_011531194.1|7739	7739	ZNF185	172
XM_017029825.1|7739	7739	ZNF185	172
XM_017029830.1|7739	7739	ZNF185	172
XM_017029826.1|7739	7739	ZNF185	172
XM_017029831.1|7739	7739	ZNF185	172
XM_005274740.2|7739	7739	ZNF185	172
XM_017029829.1|7739	7739	ZNF185	172
XM_017029834.1|7739	7739	ZNF185	172
XM_005274744.2|7739	7739	ZNF185	172
XM_017029823.1|7739	7739	ZNF185	172
XM_005274731.2|7739	7739	ZNF185	172
XM_005274738.2|7739	7739	ZNF185	172
XM_005274735.2|7739	7739	ZNF185	172
XM_005274741.2|7739	7739	ZNF185	172
XM_017029827.1|7739	7739	ZNF185	172
XM_005274742.2|7739	7739	ZNF185	172
XM_017029835.1|7739	7739	ZNF185	172
XM_005274745.2|7739	7739	ZNF185	172
XM_017029824.1|7739	7739	ZNF185	172
XM_017029833.1|7739	7739	ZNF185	172
XM_005274746.3|7739	7739	ZNF185	172
XM_017029822.1|7739	7739	ZNF185	172
NM_001178108.1|7739	7739	ZNF185	172
NM_001178106.1|7739	7739	ZNF185	172
NM_007150.3|7739	7739	ZNF185	172
NM_001178107.1|7739	7739	ZNF185	172
NM_001178109.1|7739	7739	ZNF185	172
NM_001178110.1|7739	7739	ZNF185	172
NM_001178113.1|7739	7739	ZNF185	172
NM_001178115.1|7739	7739	ZNF185	172
NM_001278116.1|3897	3897	L1CAM	172
NM_000425.4|3897	3897	L1CAM	172
NM_001143963.2|3897	3897	L1CAM	172
NM_024003.3|3897	3897	L1CAM	172
XM_017011117.1|107985956	107985956	uncharacterized	172
XM_011535381.2|105374103	105374103	uncharacterized	172
XM_011549419.2|105376526	105376526	uncharacterized	172
XM_011549420.1|105376526	105376526	uncharacterized	172
XM_011542053.2|6920	6920	TCEA3	171
NM_003196.2|6920	6920	TCEA3	171
NM_024602.5|79654	79654	HECTD3	171
XM_011542140.2|79654	79654	HECTD3	171
NM_002440.3|4438	4438	MSH4	171
NM_001244910.1|2210	2210	uncharacterized	171
XM_005244958.4|2209	2209	FCGR1A	171
NM_000566.3|2209	2209	FCGR1A	171
XM_005244957.3|2209	2209	FCGR1A	171
XM_017002230.1|7292	7292	TNFSF4	171
XM_011509248.2|163486	163486	DENND1B	171
XM_006711193.3|163486	163486	DENND1B	171
XM_017000470.1|163486	163486	DENND1B	171
XM_005244931.2|163486	163486	DENND1B	171
NM_001195215.1|163486	163486	DENND1B	171
XM_017000471.1|163486	163486	DENND1B	171
XM_006711192.2|163486	163486	DENND1B	171
XM_011509249.2|163486	163486	DENND1B	171
XM_011509247.1|163486	163486	DENND1B	171
XM_011509246.2|163486	163486	DENND1B	171
XM_017000472.1|163486	163486	DENND1B	171
NM_144977.4|163486	163486	DENND1B	171
NM_001300858.1|163486	163486	DENND1B	171
XM_011509251.2|163486	163486	DENND1B	171
XM_005264293.2|3777	3777	KCNK3	171
NM_001135673.2|64225	64225	ATL2	171
NM_022374.3|64225	64225	ATL2	171
NM_001308076.1|64225	64225	ATL2	171
XM_011533018.2|64225	64225	ATL2	171
XM_011533017.1|64225	64225	ATL2	171
XM_011533022.2|64225	64225	ATL2	171
XM_017004688.1|64225	64225	ATL2	171
XM_011533023.2|64225	64225	ATL2	171
XM_011533019.2|64225	64225	ATL2	171
XM_011533020.1|64225	64225	ATL2	171
XM_017004686.1|64225	64225	ATL2	171
XM_017004687.1|64225	64225	ATL2	171
NM_033272.3|90134	90134	KCNH7	171
XM_017005220.1|90134	90134	KCNH7	171
XM_017005219.1|90134	90134	KCNH7	171
XM_017005218.1|90134	90134	KCNH7	171
XM_011512109.2|90134	90134	KCNH7	171
NM_153038.1|151278	151278	uncharacterized	171
XM_017003466.1|151278	151278	uncharacterized	171
NM_025139.5|80210	80210	ARMC9	171
NM_001291656.1|80210	80210	ARMC9	171
XM_017005020.1|80210	80210	ARMC9	171
XM_017005023.1|80210	80210	ARMC9	171
XM_017005018.1|80210	80210	ARMC9	171
XM_011511910.1|80210	80210	ARMC9	171
XM_017005022.1|80210	80210	ARMC9	171
XM_011511912.1|80210	80210	ARMC9	171
XM_017005021.1|80210	80210	ARMC9	171
XM_017005025.1|80210	80210	ARMC9	171
XM_017005024.1|80210	80210	ARMC9	171
XM_011511909.2|80210	80210	ARMC9	171
XM_011511908.2|80210	80210	ARMC9	171
XM_011511913.2|80210	80210	ARMC9	171
XM_011511911.1|80210	80210	ARMC9	171
XM_011511905.1|80210	80210	ARMC9	171
XM_011511906.1|80210	80210	ARMC9	171
XM_011511907.1|80210	80210	ARMC9	171
XM_011511914.2|80210	80210	ARMC9	171
XM_011511916.2|80210	80210	ARMC9	171
XM_011511915.2|80210	80210	ARMC9	171
XM_017005026.1|80210	80210	ARMC9	171
XM_017005019.1|80210	80210	ARMC9	171
NM_001271466.2|80210	80210	ARMC9	171
XM_011533413.2|152110	152110	NEK10	171
XM_017005774.1|152110	152110	NEK10	171
NM_178181.2|64866	64866	CDCP1	171
XM_006713727.3|6474	6474	SHOX2	171
NM_001163678.1|6474	6474	SHOX2	171
NM_006884.3|6474	6474	SHOX2	171
NM_003030.4|6474	6474	SHOX2	171
XM_017007055.1|6474	6474	SHOX2	171
XM_017007054.1|6474	6474	SHOX2	171
XM_006713728.3|6474	6474	SHOX2	171
XM_017007053.1|6474	6474	SHOX2	171
NM_006424.2|10568	10568	SLC34A2	171
NM_001177998.1|10568	10568	SLC34A2	171
NM_001177999.1|10568	10568	SLC34A2	171
NM_016129.2|51138	51138	COPS4	171
NM_001258006.1|51138	51138	COPS4	171
XM_011532019.1|51138	51138	COPS4	171
NM_020337.2|57182	57182	ANKRD50	171
NM_001167882.1|57182	57182	ANKRD50	171
XM_017008471.1|57182	57182	ANKRD50	171
XM_006714597.2|29958	29958	DMGDH	171
NM_022350.3|64167	64167	ERAP2	171
NM_001130140.1|64167	64167	ERAP2	171
XM_011543544.1|64167	64167	ERAP2	171
NM_001271899.1|5521	5521	PPP2R2B	171
NM_001271900.1|5521	5521	PPP2R2B	171
NM_181678.2|5521	5521	PPP2R2B	171
NM_181677.2|5521	5521	PPP2R2B	171
NM_181676.2|5521	5521	PPP2R2B	171
NM_181674.2|5521	5521	PPP2R2B	171
NM_181675.3|5521	5521	PPP2R2B	171
NM_001271948.1|5521	5521	PPP2R2B	171
NM_153711.3|254228	254228	CALHM5	171
NM_001163147.1|2115	2115	ETV1	171
NM_004956.4|2115	2115	ETV1	171
XM_005249635.4|2115	2115	ETV1	171
NM_133468.4|168667	168667	BMPER	171
XM_011516571.2|781	781	CACNA2D1	171
XM_006716118.2|781	781	CACNA2D1	171
XM_005250572.2|781	781	CACNA2D1	171
XM_011516572.2|781	781	CACNA2D1	171
XM_005250570.2|781	781	CACNA2D1	171
XM_005250574.2|781	781	CACNA2D1	171
XM_005250573.2|781	781	CACNA2D1	171
NM_000722.3|781	781	CACNA2D1	171
XM_006716120.3|781	781	CACNA2D1	171
XM_017012588.1|781	781	CACNA2D1	171
XM_006716119.3|781	781	CACNA2D1	171
XM_006716121.3|781	781	CACNA2D1	171
NM_015135.2|23165	23165	NUP205	171
XM_005250235.3|23165	23165	NUP205	171
NM_001007090.2|157773	157773	C8orf48	171
NM_014673.3|9694	9694	EMC2	171
XM_011517361.1|90987	90987	ZNF251	171
XM_017014742.1|4781	4781	uncharacterized	171
NM_183013.2|1390	1390	CREM	171
NM_001267562.1|1390	1390	CREM	171
NM_001267563.1|1390	1390	CREM	171
XM_017015724.1|1390	1390	CREM	171
XM_017015728.1|1390	1390	CREM	171
XM_017015716.1|1390	1390	CREM	171
XM_017015723.1|1390	1390	CREM	171
XM_017015727.1|1390	1390	CREM	171
XM_017015737.1|1390	1390	CREM	171
XM_017015717.1|1390	1390	CREM	171
XM_017015729.1|1390	1390	CREM	171
XM_017015719.1|1390	1390	CREM	171
XM_017015721.1|1390	1390	CREM	171
XM_017015734.1|1390	1390	CREM	171
XM_006717379.3|1390	1390	CREM	171
XM_017015736.1|1390	1390	CREM	171
XM_006717378.3|1390	1390	CREM	171
XM_011519316.2|1390	1390	CREM	171
XM_006717387.3|1390	1390	CREM	171
XM_011519324.2|1390	1390	CREM	171
XM_017015720.1|1390	1390	CREM	171
XM_006717383.3|1390	1390	CREM	171
XM_006717382.3|1390	1390	CREM	171
XM_017015722.1|1390	1390	CREM	171
XM_017015725.1|1390	1390	CREM	171
XM_017015735.1|1390	1390	CREM	171
XM_017015731.1|1390	1390	CREM	171
XM_017015732.1|1390	1390	CREM	171
XM_011519325.2|1390	1390	CREM	171
XM_011519327.2|1390	1390	CREM	171
NM_181571.2|1390	1390	CREM	171
NM_183060.2|1390	1390	CREM	171
NM_183011.1|1390	1390	CREM	171
NM_183012.1|1390	1390	CREM	171
XM_017015730.1|1390	1390	CREM	171
NM_001267564.1|1390	1390	CREM	171
NM_182771.1|1390	1390	CREM	171
NM_182772.1|1390	1390	CREM	171
XM_011519331.2|1390	1390	CREM	171
XM_011519335.2|1390	1390	CREM	171
XM_011519330.2|1390	1390	CREM	171
XM_011519332.2|1390	1390	CREM	171
NM_182769.2|1390	1390	CREM	171
NM_182770.2|1390	1390	CREM	171
NM_001267567.1|1390	1390	CREM	171
XM_011519333.1|1390	1390	CREM	171
NM_182717.1|1390	1390	CREM	171
NM_182719.1|1390	1390	CREM	171
NM_182720.1|1390	1390	CREM	171
NM_182718.1|1390	1390	CREM	171
NM_182723.1|1390	1390	CREM	171
NM_001267570.1|1390	1390	CREM	171
NM_182721.1|1390	1390	CREM	171
NM_182724.1|1390	1390	CREM	171
XM_017018372.1|81846	81846	SBF2	171
NM_176072.2|5029	5029	P2RY2	171
NM_002564.3|5029	5029	P2RY2	171
NM_176071.2|5029	5029	P2RY2	171
XM_017018396.1|834	834	CASP1	171
NM_001642.2|334	334	APLP2	171
NM_001142276.1|334	334	APLP2	171
NM_001142277.1|334	334	APLP2	171
NM_001142278.1|334	334	APLP2	171
XM_011520629.2|2904	2904	GRIN2B	171
XM_011520628.2|2904	2904	GRIN2B	171
XM_017019219.1|2904	2904	GRIN2B	171
XM_005253351.3|2904	2904	GRIN2B	171
NM_018638.4|55500	55500	ETNK1	171
NM_001146214.1|64786	64786	TBC1D15	171
NM_022771.4|64786	64786	TBC1D15	171
NM_001146213.1|64786	64786	TBC1D15	171
XM_006719566.2|64786	64786	TBC1D15	171
XM_017019825.1|64786	64786	TBC1D15	171
XM_011538682.1|64786	64786	TBC1D15	171
XM_006719567.2|64786	64786	TBC1D15	171
XM_011538679.1|64786	64786	TBC1D15	171
XM_017019824.1|64786	64786	TBC1D15	171
XM_017019826.1|64786	64786	TBC1D15	171
XM_017019828.1|64786	64786	TBC1D15	171
XM_006719565.3|64786	64786	TBC1D15	171
XM_006719564.2|64786	64786	TBC1D15	171
XM_011538680.1|64786	64786	TBC1D15	171
XM_017019827.1|64786	64786	TBC1D15	171
XM_017019559.1|55206	55206	SBNO1	171
XM_017019558.1|55206	55206	SBNO1	171
XM_011538535.2|55206	55206	SBNO1	171
XM_011538534.2|55206	55206	SBNO1	171
XM_017019557.1|55206	55206	SBNO1	171
XM_005253572.3|55206	55206	SBNO1	171
XM_017019556.1|55206	55206	SBNO1	171
NM_018183.3|55206	55206	SBNO1	171
NM_001167856.1|55206	55206	SBNO1	171
XM_005253573.4|55206	55206	SBNO1	171
XM_006719473.3|55206	55206	SBNO1	171
XM_005253575.3|55206	55206	SBNO1	171
XM_005253576.3|55206	55206	SBNO1	171
XM_006719474.3|55206	55206	SBNO1	171
XM_011538533.2|55206	55206	SBNO1	171
XM_011536802.1|4901	4901	NRL	171
NM_001204451.1|9236	9236	CCPG1	171
NM_001204450.1|9236	9236	CCPG1	171
NM_020739.3|9236	9236	CCPG1	171
NM_004748.4|9236	9236	CCPG1	171
NM_001286695.1|91860	91860	CALML4	171
NM_001286694.1|91860	91860	CALML4	171
NM_001031733.2|91860	91860	CALML4	171
NM_033429.2|91860	91860	CALML4	171
NM_032330.1|84290	84290	CAPNS2	171
XM_017024581.1|342667	342667	STAC2	171
NM_198993.3|342667	342667	STAC2	171
XM_017024580.1|342667	342667	STAC2	171
XM_006722160.3|8913	8913	CACNA1G	171
XM_006722161.3|8913	8913	CACNA1G	171
NM_001256325.1|8913	8913	CACNA1G	171
NM_198377.2|8913	8913	CACNA1G	171
NM_198380.2|8913	8913	CACNA1G	171
NM_198378.2|8913	8913	CACNA1G	171
NM_001256334.1|8913	8913	CACNA1G	171
NM_018896.4|8913	8913	CACNA1G	171
NM_198385.2|8913	8913	CACNA1G	171
NM_198384.2|8913	8913	CACNA1G	171
NM_001256333.1|8913	8913	CACNA1G	171
NM_001256327.1|8913	8913	CACNA1G	171
NM_001256324.1|8913	8913	CACNA1G	171
NM_198386.2|8913	8913	CACNA1G	171
NM_001256328.1|8913	8913	CACNA1G	171
NM_001256360.1|8913	8913	CACNA1G	171
NM_001256361.1|8913	8913	CACNA1G	171
NM_001256359.1|8913	8913	CACNA1G	171
NM_001256326.1|8913	8913	CACNA1G	171
NM_001256330.1|8913	8913	CACNA1G	171
NM_001256329.1|8913	8913	CACNA1G	171
NM_001256331.1|8913	8913	CACNA1G	171
NM_198396.2|8913	8913	CACNA1G	171
NM_198379.2|8913	8913	CACNA1G	171
NM_198387.2|8913	8913	CACNA1G	171
NM_198376.2|8913	8913	CACNA1G	171
NM_198383.2|8913	8913	CACNA1G	171
NM_198382.2|8913	8913	CACNA1G	171
NM_198388.2|8913	8913	CACNA1G	171
NM_001256332.1|8913	8913	CACNA1G	171
NM_005406.2|6093	6093	ROCK1	171
NM_001076678.2|284443	284443	ZNF493	171
NM_175910.6|284443	284443	ZNF493	171
XM_011526889.1|3191	3191	HNRNPL	171
XM_011526888.2|3191	3191	HNRNPL	171
XM_011526887.1|3191	3191	HNRNPL	171
XM_011526886.1|3191	3191	HNRNPL	171
NM_001005335.1|3191	3191	HNRNPL	171
NM_001533.2|3191	3191	HNRNPL	171
NM_152424.3|139285	139285	AMER1	171
NM_000052.6|538	538	ATP7A	171
NM_001282224.1|538	538	ATP7A	171
NM_001128834.2|5354	5354	PLP1	171
NM_000533.4|5354	5354	PLP1	171
NM_199478.2|5354	5354	PLP1	171
NM_001305004.1|5354	5354	PLP1	171
XM_011540699.2|127733	127733	UBXN10	170
NM_152376.4|127733	127733	UBXN10	170
XM_005245742.3|127733	127733	UBXN10	170
NM_001172626.1|270	270	AMPD1	170
NM_000036.2|270	270	AMPD1	170
XM_017002857.1|9554	9554	SEC22B	170
NM_004892.5|9554	9554	SEC22B	170
NM_031282.2|83417	83417	FCRL4	170
XM_005245379.1|57795	57795	BRINP2	170
NM_021165.3|57795	57795	BRINP2	170
NM_014184.3|29097	29097	CNIH4	170
NM_001277198.1|29097	29097	CNIH4	170
NM_001277197.1|29097	29097	CNIH4	170
NM_001277199.1|29097	29097	CNIH4	170
NM_001314021.1|9816	9816	URB2	170
NM_014777.3|9816	9816	URB2	170
XM_005273360.3|9816	9816	URB2	170
XM_011544194.2|4548	4548	MTR	170
XM_017001330.1|4548	4548	MTR	170
XM_017001329.1|4548	4548	MTR	170
NM_000254.2|4548	4548	MTR	170
NM_001291939.1|4548	4548	MTR	170
NM_001291940.1|4548	4548	MTR	170
XM_005273141.4|4548	4548	MTR	170
XM_006711770.2|4548	4548	MTR	170
NM_016133.3|51141	51141	INSIG2	170
NM_001321331.1|51141	51141	INSIG2	170
NM_001321333.1|51141	51141	INSIG2	170
NM_001321330.1|51141	51141	INSIG2	170
NM_001321329.1|51141	51141	INSIG2	170
NM_001321332.1|51141	51141	INSIG2	170
NM_003319.4|7273	7273	TTN	170
NM_133437.4|7273	7273	TTN	170
NM_133432.3|7273	7273	TTN	170
XM_017004823.1|7273	7273	TTN	170
NM_133379.4|7273	7273	TTN	170
XM_011511163.2|389072	389072	PLEKHM3	170
NM_001319051.1|117248	117248	GALNT15	170
NM_054110.4|117248	117248	GALNT15	170
NM_032359.3|84319	84319	CMSS1	170
NM_001167924.1|84319	84319	CMSS1	170
NM_018010.3|55081	55081	IFT57	170
XM_006713615.3|347736	347736	NME9	170
XM_011512774.2|347736	347736	NME9	170
XM_005247429.3|347736	347736	NME9	170
XM_017006318.1|347736	347736	NME9	170
XM_017006317.1|347736	347736	NME9	170
XM_017007935.1|23284	23284	ADGRL3	170
XM_017008316.1|54532	54532	USP53	170
XM_017008312.1|54532	54532	USP53	170
XM_005263077.3|54532	54532	USP53	170
XM_005263076.2|54532	54532	USP53	170
XM_005263075.2|54532	54532	USP53	170
XM_005263073.3|54532	54532	USP53	170
XM_017008318.1|54532	54532	USP53	170
XM_017008317.1|54532	54532	USP53	170
XM_011532038.2|54532	54532	USP53	170
XM_017008313.1|54532	54532	USP53	170
NM_019050.2|54532	54532	USP53	170
XM_006714240.1|54532	54532	USP53	170
XM_017008315.1|54532	54532	USP53	170
XM_011532037.2|54532	54532	USP53	170
XM_017008314.1|54532	54532	USP53	170
NM_032961.2|57575	57575	PCDH10	170
XM_011532045.1|54798	54798	DCHS2	170
NM_017639.3|54798	54798	DCHS2	170
XM_011532046.2|54798	54798	DCHS2	170
XM_011532049.2|54798	54798	DCHS2	170
NM_032177.3|51808	51808	PHAX	170
XM_017009050.1|134553	134553	C5orf24	170
NM_152409.3|134553	134553	C5orf24	170
NM_001135586.1|134553	134553	C5orf24	170
NM_001300894.1|134553	134553	C5orf24	170
XM_005271889.3|134553	134553	C5orf24	170
XM_017009049.1|134553	134553	C5orf24	170
NM_001135243.1|6949	6949	TCOF1	170
NM_001135244.1|6949	6949	TCOF1	170
NM_001195141.1|6949	6949	TCOF1	170
NM_001135245.1|6949	6949	TCOF1	170
NM_000356.3|6949	6949	TCOF1	170
NM_001008657.2|6949	6949	TCOF1	170
XM_005268502.3|6949	6949	TCOF1	170
XM_005268504.3|6949	6949	TCOF1	170
XM_005268506.3|6949	6949	TCOF1	170
XM_017009792.1|6949	6949	TCOF1	170
XM_005268503.3|6949	6949	TCOF1	170
XM_005268505.3|6949	6949	TCOF1	170
XM_011537678.2|6949	6949	TCOF1	170
XM_017009793.1|6949	6949	TCOF1	170
XM_017009794.1|6949	6949	TCOF1	170
XM_005268507.3|6949	6949	TCOF1	170
XM_005268508.3|6949	6949	TCOF1	170
XM_005268509.3|6949	6949	TCOF1	170
XM_017009795.1|6949	6949	TCOF1	170
NM_001193480.1|64577	64577	ALDH8A1	170
NM_170771.2|64577	64577	ALDH8A1	170
NM_022568.3|64577	64577	ALDH8A1	170
NM_001301038.1|9774	9774	BCLAF1	170
NM_001077441.1|9774	9774	BCLAF1	170
NM_014739.2|9774	9774	BCLAF1	170
XM_017011529.1|9774	9774	BCLAF1	170
XM_017011532.1|9774	9774	BCLAF1	170
NM_014721.2|9749	9749	PHACTR2	170
NM_001100166.1|9749	9749	PHACTR2	170
NM_001100164.1|9749	9749	PHACTR2	170
NM_001100165.1|9749	9749	PHACTR2	170
XM_005273575.3|56154	56154	uncharacterized	170
XM_011544589.2|56154	56154	uncharacterized	170
XM_011544590.2|56154	56154	uncharacterized	170
XM_006716369.3|56154	56154	uncharacterized	170
XM_011544591.2|56154	56154	uncharacterized	170
XM_011544588.2|56154	56154	uncharacterized	170
XM_011544592.2|56154	56154	uncharacterized	170
XM_005273576.3|56154	56154	uncharacterized	170
XM_011544593.2|56154	56154	uncharacterized	170
NM_031271.3|56154	56154	uncharacterized	170
XM_011544594.2|56154	56154	uncharacterized	170
NM_001080394.3|23514	23514	SPIDR	170
NM_001282916.1|23514	23514	SPIDR	170
NM_001282919.1|23514	23514	SPIDR	170
XM_017013281.1|23514	23514	SPIDR	170
XM_017013280.1|23514	23514	SPIDR	170
XM_005251198.4|23514	23514	SPIDR	170
XM_017013273.1|23514	23514	SPIDR	170
XM_006716444.3|23514	23514	SPIDR	170
XM_017013285.1|23514	23514	SPIDR	170
XM_017013277.1|23514	23514	SPIDR	170
XM_017013270.1|23514	23514	SPIDR	170
XM_011517500.2|23514	23514	SPIDR	170
XM_017013278.1|23514	23514	SPIDR	170
XM_017013274.1|23514	23514	SPIDR	170
XM_005251195.4|23514	23514	SPIDR	170
XM_017013284.1|23514	23514	SPIDR	170
XM_017013282.1|23514	23514	SPIDR	170
XM_006716443.3|23514	23514	SPIDR	170
XM_017013268.1|23514	23514	SPIDR	170
XM_011517497.2|23514	23514	SPIDR	170
XM_005251193.3|23514	23514	SPIDR	170
XM_005251191.3|23514	23514	SPIDR	170
XM_017013269.1|23514	23514	SPIDR	170
XM_005251189.3|23514	23514	SPIDR	170
XM_017013287.1|23514	23514	SPIDR	170
XM_017013271.1|23514	23514	SPIDR	170
XM_017013291.1|23514	23514	SPIDR	170
XM_017013279.1|23514	23514	SPIDR	170
XM_017013286.1|23514	23514	SPIDR	170
XM_005251199.4|23514	23514	SPIDR	170
XM_017013290.1|23514	23514	SPIDR	170
XM_017013283.1|23514	23514	SPIDR	170
XM_017013289.1|23514	23514	SPIDR	170
XM_017013288.1|23514	23514	SPIDR	170
XM_017013272.1|23514	23514	SPIDR	170
XM_017013276.1|23514	23514	SPIDR	170
XM_017013275.1|23514	23514	SPIDR	170
XM_011517507.2|23514	23514	SPIDR	170
NR_002835.2|594842	594842	HAS2-AS1	170
XM_011517682.2|10497	10497	UNC13B	170
XM_011517681.2|10497	10497	UNC13B	170
XM_011517683.2|10497	10497	UNC13B	170
XM_005252072.2|549	549	AUH	170
XM_011518149.2|10592	10592	SMC2	170
XM_017014211.1|10592	10592	SMC2	170
NM_001042551.1|10592	10592	SMC2	170
NM_001265602.1|10592	10592	SMC2	170
NM_006444.2|10592	10592	SMC2	170
XM_006716933.3|10592	10592	SMC2	170
XM_011518152.2|10592	10592	SMC2	170
XM_011518153.1|10592	10592	SMC2	170
XM_011518151.2|10592	10592	SMC2	170
XM_011518150.2|10592	10592	SMC2	170
XM_017014210.1|10592	10592	SMC2	170
XM_017014207.1|10592	10592	SMC2	170
NM_001042550.1|10592	10592	SMC2	170
XM_017014209.1|10592	10592	SMC2	170
XM_017014212.1|10592	10592	SMC2	170
XM_017014206.1|10592	10592	SMC2	170
XM_017014208.1|10592	10592	SMC2	170
XM_011518148.2|10592	10592	SMC2	170
NM_013266.3|29119	29119	CTNNA3	170
NM_001127384.2|29119	29119	CTNNA3	170
XM_017016152.1|29119	29119	CTNNA3	170
XM_017016151.1|29119	29119	CTNNA3	170
XM_017016153.1|29119	29119	CTNNA3	170
XM_017016155.1|29119	29119	CTNNA3	170
XM_017016154.1|29119	29119	CTNNA3	170
XM_017016156.1|29119	29119	CTNNA3	170
XM_017016157.1|29119	29119	CTNNA3	170
NM_017787.4|54838	54838	WBP1L	170
NM_000494.3|1308	1308	COL17A1	170
NM_007190.3|11196	11196	SEC23IP	170
XM_011545226.2|7405	7405	UVRAG	170
XM_017018226.1|7405	7405	UVRAG	170
XM_011545227.2|7405	7405	UVRAG	170
XM_011545228.2|7405	7405	UVRAG	170
XM_017018298.1|79684	79684	MSANTD2	170
XM_017018295.1|79684	79684	MSANTD2	170
NM_023919.2|50837	50837	TAS2R7	170
XM_011520609.2|2120	2120	ETV6	170
NM_024854.3|79912	79912	PYROXD1	170
XM_017019976.1|79912	79912	PYROXD1	170
XM_006719231.3|121006	121006	FAM186A	170
XM_011537890.2|121006	121006	FAM186A	170
XM_011537892.1|121006	121006	FAM186A	170
NM_001145475.1|121006	121006	FAM186A	170
NM_001098525.2|26586	26586	CKAP2	170
NM_018204.4|26586	26586	CKAP2	170
NM_001286687.1|26586	26586	CKAP2	170
XM_011535043.2|26586	26586	CKAP2	170
NM_001286686.1|26586	26586	CKAP2	170
XM_005266344.4|26586	26586	CKAP2	170
NM_203354.2|4253	4253	MIA2	170
NM_203356.2|4253	4253	MIA2	170
NM_001247988.1|4253	4253	MIA2	170
NM_001247989.1|4253	4253	MIA2	170
NM_005930.3|4253	4253	MIA2	170
NM_203355.2|4253	4253	MIA2	170
NM_001247990.1|4253	4253	MIA2	170
NM_020921.3|51199	51199	NIN	170
XM_011536822.1|51199	51199	NIN	170
XM_011536817.1|51199	51199	NIN	170
NM_170696.2|8854	8854	ALDH1A2	170
NM_003888.3|8854	8854	ALDH1A2	170
NM_001206897.1|8854	8854	ALDH1A2	170
NM_170697.2|8854	8854	ALDH1A2	170
NM_019109.4|56052	56052	ALG1	170
XM_017023457.1|56052	56052	ALG1	170
XM_017023458.1|56052	56052	ALG1	170
XM_011522565.1|56052	56052	ALG1	170
NM_006910.4|5930	5930	RBBP6	170
NM_018703.3|5930	5930	RBBP6	170
XM_005257150.3|2186	2186	BPTF	170
XM_005257154.3|2186	2186	BPTF	170
XM_005257159.2|2186	2186	BPTF	170
XM_005257161.3|2186	2186	BPTF	170
XM_005257153.3|2186	2186	BPTF	170
XM_005257160.2|2186	2186	BPTF	170
XM_005257151.3|2186	2186	BPTF	170
XM_011524520.2|2186	2186	BPTF	170
XM_005257155.3|2186	2186	BPTF	170
XM_005257157.3|2186	2186	BPTF	170
XM_005257156.3|2186	2186	BPTF	170
XM_011524521.2|2186	2186	BPTF	170
XM_005257158.3|2186	2186	BPTF	170
XM_011524522.2|2186	2186	BPTF	170
XM_011524523.2|2186	2186	BPTF	170
XM_011524525.2|2186	2186	BPTF	170
XM_011524526.2|2186	2186	BPTF	170
XM_005257152.2|2186	2186	BPTF	170
XM_017024353.1|2186	2186	BPTF	170
NM_004459.6|2186	2186	BPTF	170
NM_182641.3|2186	2186	BPTF	170
XM_017024354.1|2186	2186	BPTF	170
NM_001321522.1|91664	91664	ZNF845	170
NM_001321524.1|91664	91664	ZNF845	170
NM_001321523.1|91664	91664	ZNF845	170
NM_138374.2|91664	91664	ZNF845	170
NM_000830.4|2897	2897	GRIK1	170
XM_005260944.3|2897	2897	GRIK1	170
NM_005610.2|5928	5928	RBBP4	169
NM_001135255.1|5928	5928	RBBP4	169
XM_017000070.1|10487	10487	CAP1	169
XM_017000072.1|10487	10487	CAP1	169
XM_011540509.1|10487	10487	CAP1	169
XM_011540515.1|10487	10487	CAP1	169
XM_011540510.1|10487	10487	CAP1	169
NM_006367.3|10487	10487	CAP1	169
NM_001105530.1|10487	10487	CAP1	169
XM_011540512.1|10487	10487	CAP1	169
XM_017000067.1|10487	10487	CAP1	169
XM_017000073.1|10487	10487	CAP1	169
XM_011540514.1|10487	10487	CAP1	169
XM_017000068.1|10487	10487	CAP1	169
XM_005270368.1|10487	10487	CAP1	169
XM_011540513.2|10487	10487	CAP1	169
XM_011540511.1|10487	10487	CAP1	169
XM_017000071.1|10487	10487	CAP1	169
XM_017000069.1|10487	10487	CAP1	169
XM_017001164.1|343099	343099	CCDC18	169
XM_017001162.1|343099	343099	CCDC18	169
XM_017001154.1|343099	343099	CCDC18	169
XM_017001160.1|343099	343099	CCDC18	169
XM_017001159.1|343099	343099	CCDC18	169
XM_017001155.1|343099	343099	CCDC18	169
XM_017001157.1|343099	343099	CCDC18	169
XM_017001156.1|343099	343099	CCDC18	169
XM_017001167.1|343099	343099	CCDC18	169
XM_017001163.1|343099	343099	CCDC18	169
XM_017001166.1|343099	343099	CCDC18	169
XM_017001168.1|343099	343099	CCDC18	169
XM_017001171.1|343099	343099	CCDC18	169
XM_017001170.1|343099	343099	CCDC18	169
NM_001261408.1|8412	8412	BCAR3	169
XM_017002480.1|8412	8412	BCAR3	169
NM_001146039.1|92344	92344	GORAB	169
XM_011510038.2|83872	83872	HMCN1	169
NM_031935.2|83872	83872	HMCN1	169
XM_017002437.1|83872	83872	HMCN1	169
NM_020443.4|89796	89796	NAV1	169
XM_011510097.1|89796	89796	NAV1	169
XM_011510098.1|89796	89796	NAV1	169
XM_011510099.1|89796	89796	NAV1	169
XM_011510100.1|89796	89796	NAV1	169
XM_017002751.1|89796	89796	NAV1	169
XM_011510101.1|89796	89796	NAV1	169
XM_011510102.1|89796	89796	NAV1	169
XM_006711611.1|89796	89796	NAV1	169
NM_001167738.1|89796	89796	NAV1	169
XM_006711609.2|89796	89796	NAV1	169
XM_006711610.2|89796	89796	NAV1	169
XM_017002752.1|89796	89796	NAV1	169
XM_011544258.2|64754	64754	SMYD3	169
NM_001270436.1|10602	10602	CDC42EP3	169
NM_001270438.1|10602	10602	CDC42EP3	169
NM_001270437.1|10602	10602	CDC42EP3	169
NM_006449.4|10602	10602	CDC42EP3	169
XM_011532482.2|10602	10602	CDC42EP3	169
NM_001430.4|2034	2034	EPAS1	169
XM_011532698.2|2034	2034	EPAS1	169
NM_022894.3|64895	64895	PAPOLG	169
XM_005264500.3|64895	64895	PAPOLG	169
XM_017004723.1|64895	64895	PAPOLG	169
XM_017004724.1|64895	64895	PAPOLG	169
XM_005264501.1|64895	64895	PAPOLG	169
XM_011533041.1|64895	64895	PAPOLG	169
NM_001099771.2|728378	728378	POTEF	169
XM_017004833.1|728378	728378	POTEF	169
XM_017004834.1|728378	728378	POTEF	169
XM_017004835.1|728378	728378	POTEF	169
XM_017004732.1|653269	653269	POTEI	169
XM_011511670.2|653269	653269	POTEI	169
XM_017004733.1|653269	653269	POTEI	169
XM_017004734.1|653269	653269	POTEI	169
NM_001277406.1|653269	653269	POTEI	169
XM_017004161.1|445582	445582	POTEE	169
XM_017004159.1|445582	445582	POTEE	169
XM_011511216.2|445582	445582	POTEE	169
NM_001083538.1|445582	445582	POTEE	169
XM_017004160.1|445582	445582	POTEE	169
NM_001077197.1|50940	50940	PDE11A	169
NM_016953.3|50940	50940	PDE11A	169
NM_001077196.1|50940	50940	PDE11A	169
NM_001321100.1|80055	80055	PGAP1	169
NM_001321099.1|80055	80055	PGAP1	169
NM_024989.3|80055	80055	PGAP1	169
XM_017004993.1|80055	80055	PGAP1	169
XM_017004994.1|80055	80055	PGAP1	169
XM_017004992.1|80055	80055	PGAP1	169
NM_001162429.2|10015	10015	PDCD6IP	169
NM_013374.5|10015	10015	PDCD6IP	169
XM_011533252.1|10015	10015	PDCD6IP	169
XM_011533253.1|10015	10015	PDCD6IP	169
XM_017005488.1|10015	10015	PDCD6IP	169
XM_017006711.1|54986	54986	ULK4	169
NM_001322501.1|54986	54986	ULK4	169
NM_017886.3|54986	54986	ULK4	169
[truncated: 7,500 more rows]

## Sheet:  Table S3
Supplementary Table 3 KEGG pathway enrichment analysis of sRNA71 predicted genes
Term	ID	P value	Input number	Background number	Input (Entrez Gene ID)
Axon guidance	hsa04360	1.94889e-05	27	176	57522|5295|5291|5058|5747|1630|4690|10154|91584|223117|5921|3897|659|55558|5163|9723|5063|8633|4775|6093|6092|4233|5362|56920|2048|23380|3985
Metabolic pathways	hsa01100	1.94889e-05	97	1243	55500|2653|2651|1786|10690|8540|3419|8867|5277|83440|337876|8869|6240|6241|4860|549|23600|63826|23175|9487|6718|54928|53947|85007|51606|56052|270|493911|27430|23305|8526|9388|526|2762|4967|124454|443|2937|253782|4548|9489|117248|79796|248|80055|7371|5408|10905|255189|53354|2618|5332|5238|1738|10998|2058|25902|29958|64409|1595|229|2184|11232|220|7084|4830|7991|55304|139189|9615|9348|3631|8564|3067…
Regulation of actin cytoskeleton	hsa04810	0.000132408	28	215	624|10297|5295|5291|10451|5058|5747|7074|340156|3696|23191|93408|50649|9564|80310|200576|8516|5063|8395|2934|1956|1950|4628|6093|5962|3680|3985|2255
Adrenergic signaling in cardiomyocytes	hsa04261	0.000214651	22	149	5603|5295|5291|5520|5521|5332|7171|113|5529|55799|84699|5567|6324|186|1390|55844|785|148|5519|6546|781|1386
PI3K-Akt signaling pathway	hsa04151	0.0002617	36	342	5295|3908|5291|5520|5521|3696|5747|5519|5529|92579|1902|5586|84699|2321|7450|3455|7157|3791|7057|5562|3558|80310|8516|55844|6446|1956|1950|4233|2255|5649|3566|3454|3680|1288|2997|1386
Focal adhesion	hsa04510	0.000488313	25	203	5295|3908|5291|5649|10451|5058|394|2321|7450|340156|3791|7057|3696|93408|9564|80310|8516|5063|5747|1956|1950|6093|4233|3680|1288
Proteoglycans in cancer	hsa05205	0.000488313	25	205	6383|2719|5291|5058|5603|5747|2099|8322|1634|7157|2549|5567|3791|7057|5962|287|5295|7023|3709|7042|6093|4233|27250|7074|1956
Endocytosis	hsa04144	0.000488313	29	260	23325|30011|9265|5371|100287171|10564|644150|6457|11059|60682|2321|3791|83737|23111|9525|93343|9135|8395|9372|1956|1950|7042|116987|8411|4233|10015|6011|1601|8766
Calcium signaling pathway	hsa04020	0.000488313	23	180	952|624|5332|113|5256|5257|340156|7417|4842|5567|5021|5025|5024|5027|6915|5737|3709|6869|6547|6546|8913|1956|148
Oxytocin signaling pathway	hsa04921	0.000598153	21	158	340156|3760|952|55799|781|785|5021|255189|4775|5295|3709|5291|5567|1956|5332|5562|113|5565|53632|6093|2977
Hypertrophic cardiomyopathy (HCM)	hsa05410	0.0013171	14	83	8516|6546|781|7273|5565|785|3680|3908|5562|7171|3696|7042|53632|55799
Renal cell carcinoma	hsa05211	0.00246498	12	67	2113|5063|6921|2549|5295|5291|405|2034|5058|7042|1387|4233
mRNA surveillance pathway	hsa03015	0.00296994	14	92	5520|55844|2935|9887|5521|11052|64895|5519|5529|10482|51585|8732|124540|26019
HTLV-I infection	hsa05166	0.00370153	26	259	29945|10297|5295|5291|55697|113|8322|7157|2224|5567|51433|3558|7514|7417|2113|1390|4214|246184|4775|7042|1959|4603|472|2005|1386|1387
Neuroactive ligand-receptor interaction	hsa04080	0.00409072	27	278	9340|624|117|1902|2904|4544|186|5029|5028|2913|5021|5025|5024|5027|6915|5737|148|8001|2555|2557|6752|2897|6751|2895|8973|680|6869
Arrhythmogenic right ventricular cardiomyopathy (ARVC)	hsa05412	0.00409072	12	74	8516|6546|781|785|1824|3680|3908|3696|29119|51176|1832|55799
Phosphatidylinositol signaling system	hsa04070	0.00409072	14	98	8867|1040|8395|5295|3709|5291|5332|5287|54928|139189|1607|200576|3631|8526
AMPK signaling pathway	hsa04152	0.00444017	16	125	79966|84699|5519|55844|5565|5295|5562|5291|5520|5521|2997|148|5208|53632|5529|92579
Transcriptional misregulation in cancer	hsa05202	0.00444017	20	180	2120|2321|862|4149|4291|7157|2209|8013|5087|2138|472|5747|2078|4299|2005|85414|4233|2115|5966|5371
cGMP-PKG signaling pathway	hsa04022	0.00451046	19	167	6547|6546|3778|84699|4775|5295|340156|8654|3709|5291|624|5332|7417|113|148|6093|2977|1386|4205
Pathways in cancer	hsa05200	0.00463447	34	397	8031|624|10297|5295|3908|5291|5332|1487|113|5747|6921|2956|8322|1630|29119|4286|7157|1902|5567|5371|405|2034|2113|51176|1956|1950|7042|4149|6093|4233|862|1288|2255|1387
Dilated cardiomyopathy	hsa05414	0.00472118	13	90	8516|6546|5567|781|7273|785|3680|3908|3696|7171|113|7042|55799
Ras signaling pathway	hsa04014	0.00482997	23	228	4301|2904|5295|5291|5058|9771|2321|27|7074|2549|5567|3791|5921|9462|2113|5966|80310|5063|1956|1950|4233|2255|255189
Chagas disease (American trypanosomiasis)	hsa05142	0.00496447	14	104	3592|55844|624|10333|5295|5291|5520|5521|5332|5603|7042|5519|8837|3558
Phospholipase D signaling pathway	hsa04072	0.00496447	17	144	2913|9265|8395|2549|5295|5737|1607|5291|1956|5332|80310|113|139189|255189|1902|8526|1950
Longevity regulating pathway	hsa04211	0.00579583	13	94	84699|5567|25989|7157|5565|5295|5562|5291|113|53632|27244|1386|9706
Sphingolipid signaling pathway	hsa04071	0.00616587	15	121	5519|55844|624|7157|5295|253782|5291|5520|5521|9517|5332|55304|5603|5529|6093
TGF-beta signaling pathway	hsa04350	0.0067153	12	84	1634|9372|7057|130399|5519|3400|8454|7042|6093|1387|93|659
Rap1 signaling pathway	hsa04015	0.00768849	21	211	5028|4301|113|2904|7074|9771|5295|3791|2321|7057|5291|4233|1956|5332|9564|80310|5603|9863|1902|2255|1950
Tight junction	hsa04530	0.00768849	16	139	5519|4301|55844|5521|57530|137075|5520|93408|9218|29119|4626|4628|4629|9863|154810|55870
Glutamatergic synapse	hsa04724	0.00874958	14	114	3760|2913|5567|81539|50944|2897|2904|6506|3709|57084|5332|113|255189|54407
Glucagon signaling pathway	hsa04922	0.00934111	13	102	84699|92579|5256|3709|5565|5567|5562|2997|5332|53632|1386|1387|5257
Dopaminergic synapse	hsa04728	0.0098007	15	130	3760|84699|5519|55844|2904|5567|3709|5520|406|5332|5603|6531|5521|5529|1386
Leukocyte transendothelial migration	hsa04670	0.0107669	14	118	4301|137075|7294|5747|5295|5291|93408|10451|29119|9564|5603|394|3702|6093
Purine metabolism	hsa00230	0.011049	18	176	9615|205|10846|51816|5146|5150|953|50940|8654|270|55821|113|4830|6240|6241|4860|2618|2977
Hepatitis C	hsa05160	0.011049	15	133	5519|137075|3454|3455|7157|5610|5295|5291|5520|5521|1956|1950|5603|6041|55844
Fc gamma R-mediated phagocytosis	hsa04666	0.011198	12	93	4082|2214|8395|2934|5295|5291|10451|5058|2209|3985|255189|1794
FoxO signaling pathway	hsa04068	0.011198	15	134	6446|901|5565|5295|92579|5562|5291|472|53632|1956|1950|5603|7042|10769|1387
MAPK signaling pathway	hsa04010	0.0113951	23	255	1326|5058|5603|55799|4149|7157|6788|5567|5921|10746|4214|4775|1950|7042|255189|785|781|8913|1956|1386|2005|2255|27330
Platelet activation	hsa04611	0.012179	14	122	5028|340156|113|7450|255189|5295|3709|5291|6915|5332|5603|6093|2977|5567
Inflammatory mediator regulation of TRP channels	hsa04750	0.0151415	12	98	5029|5567|113|624|5295|3709|5291|5332|5603|1573|79054|255189
Adherens junction	hsa04520	0.0176611	10	74	29119|4301|81607|25945|10580|1956|51176|1387|4233|2241
ErbB signaling pathway	hsa04012	0.0184036	11	88	4690|27|5063|2549|5295|5291|2069|1956|5058|1950|5747
Platinum drug resistance	hsa01524	0.0184036	10	75	7157|5295|7153|5291|472|653689|1244|2956|538|2953
Influenza A	hsa05164	0.0200879	17	176	3592|3454|834|3455|114548|5610|5295|5371|5291|8480|6041|1386|5603|10482|1387|2224|7514
Osteoclast differentiation	hsa04380	0.0203226	14	132	3455|3454|4286|2215|1540|2214|2209|54209|5295|5291|5603|7042|29760|11006
Endometrial cancer	hsa05213	0.0203226	8	52	29119|51176|7157|10297|5295|5291|1956|1950
T cell receptor signaling pathway	hsa04660	0.0216029	12	105	4690|1326|5063|29851|5295|5291|10451|4775|5058|5603|3702|3558
Ubiquitin mediated proteolysis	hsa04120	0.0259711	14	137	4214|246184|9354|29945|5371|57448|51433|83737|10477|8454|55236|11059|5071|6921
Glycerophospholipid metabolism	hsa00564	0.027319	11	95	1040|55500|1607|139189|9489|56261|23175|255189|2820|8526|9926
mTOR signaling pathway	hsa04150	0.0279131	15	154	25989|5295|6396|5562|5291|6446|6520|526|64121|23175|4040|8322|27330|9706|51606
Melanoma	hsa05218	0.0332921	9	71	4286|7157|5295|5291|1956|80310|2255|4233|1950
Wnt signaling pathway	hsa04310	0.0333794	14	143	166336|4040|27101|51176|7157|4775|5567|23002|5332|1487|8454|1387|10297|8322
Estrogen signaling pathway	hsa04915	0.0333794	11	99	3760|84699|5567|5295|3709|5291|1956|5332|113|1386|2099
Choline metabolism in cancer	hsa05231	0.0374225	11	101	8395|5295|1950|5291|1956|80310|139189|1607|255189|8526|56261
Cell adhesion molecules (CAMs)	hsa04514	0.0375647	14	146	8516|137075|22829|57555|29851|3680|3696|23114|3385|6383|257194|25945|3897|201633
Gap junction	hsa04540	0.0391391	10	88	5567|3709|1956|80310|113|5332|10746|1902|2977|1950
Salivary secretion	hsa04970	0.0412242	10	89	952|5567|3778|3709|5332|148|113|4842|2977|683
Colorectal cancer	hsa05210	0.0414471	8	62	1630|51176|7157|10297|5295|5291|7042|2956
Protein digestion and absorption	hsa04974	0.0426623	10	90	6547|6546|1300|7373|1308|1288|5547|6520|169044|54407
cAMP signaling pathway	hsa04024	0.0447068	17	199	84699|4301|6751|5567|2904|5021|6752|5295|10451|5291|54714|117|5058|113|6093|1387|7074
Longevity regulating pathway - multiple species	hsa04213	0.0459419	8	64	5567|1979|5565|5295|5562|5291|113|53632
Amyotrophic lateral sclerosis (ALS)	hsa05014	0.0459419	7	51	834|2904|7157|4747|6506|5603|4842
Bacterial invasion of epithelial cells	hsa05100	0.0462256	9	78	2549|5295|5291|29119|9564|5747|55964|4233|55752
Hippo signaling pathway	hsa04390	0.0480055	14	154	5519|55844|79981|51176|6788|10297|5520|5521|29119|7042|8322|1740|23418|659
Lysine degradation	hsa00310	0.0480055	7	52	387893|58508|85007|4967|55870|23127|55904
Chemokine signaling pathway	hsa04062	0.0490843	16	187	6011|5567|7074|5295|5291|10451|5332|9564|2829|113|5747|3702|5058|6093|1794|6364
Circadian entrainment	hsa04713	0.0518188	10	95	3760|2904|5567|4544|8913|117|5332|113|2977|4842
TNF signaling pathway	hsa04668	0.0518188	11	110	84699|1326|5295|5291|83737|5603|257397|8837|9530|1386|6364
Aldosterone synthesis and secretion	hsa04925	0.0521215	9	81	84699|3777|51305|5567|3709|8913|5332|113|1386
Pancreatic secretion	hsa04972	0.0531039	10	96	9545|219931|952|3709|8766|5332|3778|113|5408|683
ECM-receptor interaction	hsa04512	0.0542097	9	82	8516|961|7450|3680|3908|1288|3696|7057|5649
p53 signaling pathway	hsa04115	0.0579026	8	69	901|27244|55240|7157|7057|472|6241|92344
Circadian rhythm	hsa04710	0.0617227	5	31	53632|406|8454|5562|5565
Inositol phosphate metabolism	hsa00562	0.0637048	8	71	8867|8395|5287|3631|5332|54928|200576|5291
Cytokine-cytokine receptor interaction	hsa04060	0.0637048	20	265	2829|3592|55504|3590|3566|3454|3455|10673|3791|2321|3558|7292|9966|1956|1950|7042|93|6364|4233|659
Vasopressin-regulated water reabsorption	hsa04962	0.0637048	6	44	51626|84699|1780|1781|5567|8766
Salmonella infection	hsa05132	0.0641881	9	86	5586|834|1780|1781|7100|5603|89953|4628|6093
Retrograde endocannabinoid signaling	hsa04723	0.0641881	10	101	3760|5567|2555|113|222236|2557|3709|57084|5332|5603
Thyroid hormone signaling pathway	hsa04919	0.0691191	11	118	5567|7157|5295|53919|5291|5332|10499|23389|5208|1387|2099
HIF-1 signaling pathway	hsa04066	0.0700491	10	103	2321|5163|7076|5295|5291|405|1956|1950|1387|6921
Prostate cancer	hsa05215	0.0720233	9	89	84699|51176|7157|5295|5291|1956|80310|1387|1950
Ribosome biogenesis in eukaryotes	hsa03008	0.0720233	9	89	7514|166378|54552|55131|10557|6949|65083|51068|10482
Long-term depression	hsa04730	0.0720233	7	60	2895|3709|5519|5332|255189|2977|4842
Vascular smooth muscle contraction	hsa04270	0.0720233	11	120	340156|5567|3778|3709|2977|5332|148|113|4629|255189|6093
Endocrine and other factor-regulated calcium reabsorption	hsa04961	0.0742018	6	47	6546|624|5567|8766|5332|2099
GnRH signaling pathway	hsa04912	0.0779782	9	91	4214|113|5567|3709|1956|5603|5332|10746|255189
Phagosome	hsa04145	0.0779782	13	155	10333|2215|2214|1780|1781|7057|9554|526|2209|200576|8411|4842|51606
RNA transport	hsa03013	0.0779782	14	172	11171|1983|1979|6396|51808|8480|10557|7514|23165|51068|7341|10482|23191|26019
Insulin signaling pathway	hsa04910	0.0779782	12	139	2997|5567|5256|5257|5576|5295|5562|5291|10580|5565|53632|92579
Oocyte meiosis	hsa04114	0.0779782	11	123	246184|29945|27330|5567|51433|3709|5519|8454|113|5529|9748
Cocaine addiction	hsa05030	0.0816908	6	49	84699|2913|2904|5567|6531|1386
Insulin resistance	hsa04931	0.0838283	10	109	84699|10998|5565|5295|5562|5291|2997|53632|92579|27330
Glycosylphosphatidylinositol(GPI)-anchor biosynthesis	hsa00563	0.0936804	4	25	5281|5277|9487|80055
EGFR tyrosine kinase inhibitor resistance	hsa01521	0.0968807	8	81	2549|5295|3791|5291|1956|80310|4233|1950
Glutathione metabolism	hsa00480	0.0975271	6	52	493869|653689|2937|6240|6241|2953
Endocrine resistance	hsa01522	0.0975271	9	97	5567|113|7157|5295|5291|1956|5603|5747|2099
Progesterone-mediated oocyte maturation	hsa04914	0.101641	9	98	246184|5603|29945|5295|51433|5291|5567|113|27330
Protein processing in endoplasmic reticulum	hsa04141	0.108778	13	166	6745|7095|5610|6396|7991|22824|10905|6747|8454|201595|80267|5071|10484
Nicotine addiction	hsa05033	0.109039	5	40	57084|2904|2555|8973|2557
Amoebiasis	hsa05146	0.10907	9	100	3592|5567|5747|5295|3908|1288|5291|5332|7042
Insulin secretion	hsa04911	0.112742	8	85	84699|5567|3778|117|5332|113|9699|1386
Herpes simplex infection	hsa05168	0.115165	14	186	3592|6426|6432|3454|3455|7157|5610|5371|406|8454|29915|6041|10482|1387
Viral carcinogenesis	hsa05203	0.119006	15	205	84699|5567|79885|9734|7157|5610|5295|3516|5291|55697|1386|1387|1959|2934|5966
Thyroid hormone synthesis	hsa04918	0.119006	7	71	84699|493869|5567|3709|5332|113|1386
Hippo signaling pathway -multiple species	hsa04392	0.124765	4	29	6788|54798|5058|79981
NOD-like receptor signaling pathway	hsa04621	0.124765	6	57	834|114548|22861|5603|257397|55914
Primary bile acid biosynthesis	hsa00120	0.12672	3	17	23600|6718|10998
Toll-like receptor signaling pathway	hsa04620	0.134009	9	106	3592|1326|3454|10333|3455|5295|5291|7100|5603
Lysosome	hsa04142	0.134009	10	123	6272|1075|1200|1203|23431|8763|22901|8546|23457|51606
Proteasome	hsa03050	0.134009	5	44	5684|5689|23198|5721|9491
Glycerolipid metabolism	hsa00561	0.135253	6	59	9388|1607|8526|23175|5408|139189
Morphine addiction	hsa05032	0.13811	8	91	3760|2555|10846|2557|5150|5567|50940|113
Signaling pathways regulating pluripotency of stem cells	hsa04550	0.140123	11	142	6926|7547|10297|5295|8322|130399|3400|5603|93|5291|659
VEGF signaling pathway	hsa04370	0.148577	6	61	5295|3791|5291|5603|5747|255189
RNA degradation	hsa03018	0.149619	7	77	9337|167227|170506|6499|84186|28960|7832
Cholinergic synapse	hsa04725	0.155297	9	111	3760|84699|5567|5295|3709|5291|5332|113|8973
Hepatitis B	hsa05161	0.156806	11	146	4214|3454|84699|7157|5295|5291|4775|7042|1386|1387|1959
One carbon pool by folate	hsa00670	0.16303	3	20	4548|25902|2618
Renin secretion	hsa04924	0.168799	6	64	5567|3778|3709|117|5332|2977
SNARE interactions in vesicular transport	hsa04130	0.168964	4	34	143187|9554|8676|6809
N-Glycan biosynthesis	hsa00510	0.169692	5	49	10905|7991|79796|201595|56052
Malaria	hsa05144	0.169692	5	49	3592|4233|7057|6383|7042
Pancreatic cancer	hsa05212	0.180346	6	66	7157|5295|5291|1956|1950|7042
Long-term potentiation	hsa04720	0.180346	6	66	2904|5567|3709|5332|1387|27330
Taste transduction	hsa04742	0.183674	7	83	5028|2555|2557|5567|5024|6326|50837
Melanogenesis	hsa04916	0.183674	8	100	84699|4286|51176|5567|5332|113|1387|8322
Terpenoid backbone biosynthesis	hsa00900	0.184022	3	22	3422|2224|116150
Central carbon metabolism in cancer	hsa05230	0.184022	6	67	5163|7157|5295|5291|1956|4233
Measles	hsa05162	0.186587	10	136	3592|3454|3455|7157|9367|5610|5295|5291|6869|3558
Epithelial cell signaling in Helicobacter pylori infection	hsa05120	0.189487	6	68	526|1956|5058|5603|4233|51606
Mineral absorption	hsa04978	0.189487	5	52	6546|10568|54822|261729|538
Neurotrophin signaling pathway	hsa04722	0.193046	9	120	4214|6272|7157|2549|5295|5291|11213|5603|27330
Renin-angiotensin system	hsa04614	0.193046	3	23	186|5550|5547
Huntington's disease	hsa05016	0.193046	13	193	84699|55081|2904|7157|56171|5332|7417|3064|196385|1387|1767|201625|1769
Small cell lung cancer	hsa05222	0.19512	7	86	4149|7157|5295|3908|1288|5291|5747
Histidine metabolism	hsa00340	0.207232	3	24	443|3067|220
Bile secretion	hsa04976	0.207786	6	71	5567|10998|6579|1244|113|343
GABAergic synapse	hsa04727	0.207786	7	88	5567|2555|81539|2557|113|6529|54407
Cell cycle	hsa04110	0.212273	9	124	5001|246184|7157|51433|472|29945|8454|7042|1387
Regulation of autophagy	hsa04140	0.216232	4	40	22863|25989|5562|9706
Glycine, serine and threonine metabolism	hsa00260	0.216232	4	40	2653|1738|63826|29958
Non-small cell lung cancer	hsa05223	0.216232	5	56	7157|1956|5295|1950|5291
Regulation of lipolysis in adipocytes	hsa04923	0.216232	5	56	51099|5295|5567|113|5291
B cell receptor signaling pathway	hsa04662	0.218074	6	73	5295|5291|10451|4775|29760|27071
Acute myeloid leukemia	hsa05221	0.221805	5	57	862|51176|5295|5371|5291
Bladder cancer	hsa05219	0.221805	4	41	7157|1956|1950|7057
Leishmaniasis	hsa05140	0.221805	6	74	3592|2215|2214|2209|5603|7042
Gastric acid secretion	hsa04971	0.221805	6	74	5567|6752|340156|3709|5332|113
MicroRNAs in cancer	hsa05206	0.221948	18	299	4082|8434|27250|7157|10297|4325|7057|1786|472|8626|1956|7042|85414|6093|1387|4233|5962|659
Porphyrin and chlorophyll metabolism	hsa00860	0.231939	4	42	124454|2058|2235|644
Dorso-ventral axis formation	hsa04320	0.252989	3	28	2120|2113|1956
Glyoxylate and dicarboxylate metabolism	hsa00630	0.252989	3	28	2653|1738|4594
Glycosphingolipid biosynthesis - globo series	hsa00603	0.25872	2	14	10690|53947
Spliceosome	hsa03040	0.26241	9	134	84844|6426|6432|55119|988|10772|10450|3192|23350
ABC transporters	hsa02010	0.26241	4	45	154664|1244|23457|85320
Cysteine and methionine metabolism	hsa00270	0.26241	4	45	2937|4548|1786|27430
Thyroid cancer	hsa05216	0.26241	3	29	7157|51176|8031
Synaptic vesicle cycle	hsa04721	0.272829	5	63	10497|57084|526|6809|51606
Nicotinate and nicotinamide metabolism	hsa00760	0.275	3	30	4860|952|683
Citrate cycle (TCA cycle)	hsa00020	0.275	3	30	4967|1738|3419
Jak-STAT signaling pathway	hsa04630	0.286384	10	158	3592|3590|3566|3454|3455|3558|5295|5291|9306|1387
Other types of O-glycan biosynthesis	hsa00514	0.286384	3	31	10690|285203|23127
Glioma	hsa05214	0.286384	5	65	7157|1956|5295|1950|5291
Peroxisome	hsa04146	0.286384	6	83	23600|5195|51555|4358|23305|8540
Inflammatory bowel disease (IBD)	hsa05321	0.296093	5	66	7100|3592|7042|3566|3558
Propanoate metabolism	hsa00640	0.299807	3	32	1738|55862|4594
Amphetamine addiction	hsa05031	0.302587	5	67	84699|1386|2904|5567|6531
Glycolysis / Gluconeogenesis	hsa00010	0.302587	5	67	1738|92579|83440|229|220
Phenylalanine metabolism	hsa00360	0.30547	2	17	220|5053
Ovarian steroidogenesis	hsa04913	0.30547	4	50	1573|255189|5567|113
Pyrimidine metabolism	hsa00240	0.30547	7	105	7084|4830|7371|6240|6241|4860|953
Fructose and mannose metabolism	hsa00051	0.30547	3	33	2762|229|5208
Fc epsilon RI signaling pathway	hsa04664	0.30547	5	68	10451|5295|255189|5603|5291
Epstein-Barr virus infection	hsa05169	0.313066	12	204	5295|5567|7157|5610|952|3516|5291|7514|5603|1386|1387|953
Pantothenate and CoA biosynthesis	hsa00770	0.322223	2	18	53354|60496
Adipocytokine signaling pathway	hsa04920	0.323518	5	70	53632|5565|92579|23305|5562
Alanine, aspartate and glutamate metabolism	hsa00250	0.332036	3	35	443|284716|2346
Prolactin signaling pathway	hsa04917	0.34244	5	72	9306|5295|2099|5603|5291
Rheumatoid arthritis	hsa05323	0.34244	6	91	2321|10673|526|7042|6364|51606
Phenylalanine, tyrosine and tryptophan biosynthesis	hsa00400	0.348831	1	5	5053
Chronic myeloid leukemia	hsa05220	0.349531	5	73	7157|7042|5295|1487|5291
Basal cell carcinoma	hsa05217	0.353898	4	55	7157|51176|10297|8322
Legionellosis	hsa05134	0.353898	4	55	7100|3592|9554|834
Biosynthesis of amino acids	hsa01230	0.367342	5	75	3419|4548|5053|229|27430
Natural killer cell mediated cytotoxicity	hsa04650	0.376165	8	135	3455|3454|2215|2214|5295|5291|10451|5058
Aldosterone-regulated sodium reabsorption	hsa04960	0.382986	3	39	6446|5295|5291
Vitamin B6 metabolism	hsa00750	0.383911	1	6	493911
Cardiac muscle contraction	hsa04260	0.394769	5	78	6546|55799|7171|781|785
Tuberculosis	hsa05152	0.395301	10	179	3592|2215|10333|2209|2214|5603|7042|8411|1387|51606
Complement and coagulation cascades	hsa04610	0.402412	5	79	5265|729|7450|5104|624
Biosynthesis of unsaturated fatty acids	hsa01040	0.409263	2	23	79966|79071
AGE-RAGE signaling pathway in diabetic complications	hsa04933	0.421229	6	101	5295|1288|5291|5332|5603|7042
Chemical carcinogenesis	hsa05204	0.43137	5	82	653689|220|1646|405|2953
Ether lipid metabolism	hsa00565	0.466177	3	45	133121|255189|8540
Glycosphingolipid biosynthesis - lacto and neolacto series	hsa00601	0.467696	2	26	10690|2651
Drug metabolism - other enzymes	hsa00983	0.47543	3	46	7371|7084|8824
Carbohydrate digestion and absorption	hsa04973	0.47543	3	46	5295|92579|5291
Hedgehog signaling pathway	hsa04340	0.485434	3	47	23432|8454|5567
Sphingolipid metabolism	hsa00600	0.485434	3	47	9517|55304|253782
Hematopoietic cell lineage	hsa04640	0.485434	5	88	3590|2209|952|3566|909
Notch signaling pathway	hsa04330	0.49065	3	48	1387|1487|3516
Valine, leucine and isoleucine degradation	hsa00280	0.49065	3	48	1738|549|4594
Fatty acid metabolism	hsa01212	0.49065	3	48	79966|23305|79071
Type II diabetes mellitus	hsa04930	0.49065	3	48	8913|5295|5291
Drug metabolism - cytochrome P450	hsa00982	0.49499	4	69	2328|220|653689|2953
Serotonergic synapse	hsa04726	0.496193	6	112	3760|5567|3709|5332|1573|255189
Linoleic acid metabolism	hsa00591	0.496193	2	29	1573|255189
Homologous recombination	hsa03440	0.496193	2	29	25788|10111
RIG-I-like receptor signaling pathway	hsa04622	0.496193	4	70	4214|1540|5603|3592
Sulfur metabolism	hsa00920	0.496193	1	10	54928
Carbon metabolism	hsa01200	0.500909	6	113	1738|83440|229|4594|4967|3419
Intestinal immune network for IgA production	hsa04672	0.50233	3	50	10673|29851|3558
NF-kappa B signaling pathway	hsa04064	0.510109	5	93	472|10673|8837|29760|257397
PPAR signaling pathway	hsa03320	0.510109	4	72	79966|10580|23305|10998
Vibrio cholerae infection	hsa05110	0.510109	3	51	526|5567|51606
Metabolism of xenobiotics by cytochrome P450	hsa00980	0.517773	4	73	1645|220|653689|2953
Mucin type O-Glycan biosynthesis	hsa00512	0.517773	2	31	64409|117248
Apoptosis	hsa04210	0.533574	7	140	1075|7157|5295|5291|472|3709|8837
Pertussis	hsa05133	0.536006	4	75	3592|834|5603|114548
Toxoplasmosis	hsa05145	0.537336	6	119	3592|5295|3908|5291|5603|7042
Pathogenic Escherichia coli infection	hsa05130	0.552941	3	55	7100|4690|6093
Non-homologous end-joining	hsa03450	0.561104	1	13	10111
Fatty acid biosynthesis	hsa00061	0.561104	1	13	23305
Staphylococcus aureus infection	hsa05150	0.565703	3	57	2209|2215|2214
Tyrosine metabolism	hsa00350	0.565703	2	35	2184|220
Prion diseases	hsa05020	0.565703	2	35	5567|729
African trypanosomiasis	hsa05143	0.565703	2	35	3592|5332
Steroid hormone biosynthesis	hsa00140	0.574378	3	58	1645|1646|6718
Folate biosynthesis	hsa00790	0.574378	1	14	248
Primary immunodeficiency	hsa05340	0.591699	2	37	29851|29760
Glycosphingolipid biosynthesis - ganglio series	hsa00604	0.595939	1	15	8869
Arachidonic acid metabolism	hsa00590	0.615943	3	62	1573|493869|255189
Allograft rejection	hsa05330	0.615943	2	39	3592|3558
Tryptophan metabolism	hsa00380	0.628751	2	40	4967|8564
Selenocompound metabolism	hsa00450	0.634738	1	17	4548
Aminoacyl-tRNA biosynthesis	hsa00970	0.649409	3	66	124454|2058|57038
Other glycan degradation	hsa00511	0.649409	1	18	284004
2-Oxocarboxylic acid metabolism	hsa01210	0.649409	1	18	3419
Type I diabetes mellitus	hsa04940	0.673259	2	44	3592|3558
Basal transcription factors	hsa03022	0.680494	2	45	6873|2963
Steroid biosynthesis	hsa00100	0.680494	1	20	1595
Glycosaminoglycan biosynthesis - chondroitin sulfate / dermatan sulfate	hsa00532	0.680494	1	20	337876
Arginine biosynthesis	hsa00220	0.69721	1	21	4842
Amino sugar and nucleotide sugar metabolism	hsa00520	0.711458	2	48	5238|2762
Mismatch repair	hsa03430	0.724892	1	23	2956
Protein export	hsa03060	0.724892	1	23	7095
Non-alcoholic fatty liver disease (NAFLD)	hsa04932	0.727361	6	151	5565|5295|5562|5291|83737|53632
Vitamin digestion and absorption	hsa04977	0.732938	1	24	2346
Glycosaminoglycan biosynthesis - heparan sulfate / heparin	hsa00534	0.732938	1	24	9348
Fatty acid elongation	hsa00062	0.743038	1	25	79071
alpha-Linolenic acid metabolism	hsa00592	0.743038	1	25	255189
Phototransduction	hsa04744	0.766815	1	27	6011
Collecting duct acid secretion	hsa04966	0.766815	1	27	526
Systemic lupus erythematosus	hsa05322	0.77429	5	136	2209|729|2904|2215|2214
Starch and sucrose metabolism	hsa00500	0.777255	2	57	92579|2997
Pentose phosphate pathway	hsa00030	0.784745	1	29	229
Viral myocarditis	hsa05416	0.797017	2	60	27|3908
Parkinson's disease	hsa05012	0.797017	5	142	5567|11315|5071|7417|6531
Galactose metabolism	hsa00052	0.797017	1	31	92579
beta-Alanine metabolism	hsa00410	0.797017	1	31	220
Base excision repair	hsa03410	0.812975	1	33	3146
Apoptosis - multiple species	hsa04215	0.812975	1	33	57448
Cytosolic DNA-sensing pathway	hsa04623	0.812975	2	64	9447|834
Shigellosis	hsa05131	0.817468	2	65	6093|5603
Alcoholism	hsa05034	0.82929	6	179	84699|79885|9734|2904|6531|1386
Pyruvate metabolism	hsa00620	0.864087	1	40	1738
Fat digestion and absorption	hsa04975	0.868413	1	41	5408
Graft-versus-host disease	hsa05332	0.872391	1	42	3558
Fatty acid degradation	hsa00071	0.88263	1	44	23305
Arginine and proline metabolism	hsa00330	0.913385	1	50	4842
Autoimmune thyroid disease	hsa05320	0.928239	1	54	3558
Fanconi anemia pathway	hsa03460	0.92891	1	55	57697
Alzheimer's disease	hsa05010	0.949572	4	168	5332|4842|3709|2904
Retinol metabolism	hsa00830	0.954338	1	65	8854
Antigen processing and presentation	hsa04612	0.976496	1	78	5721
Oxidative phosphorylation	hsa00190	0.985744	2	133	526|51606
Ribosome	hsa03010	0.999087	1	138	54948
Olfactory transduction	hsa04740	0.999087	7	420	6547|6546|390326|5567|343169|81309|83988

## Sheet: Table S4
Supplementary Table 4 Differentially expressed proteins after sRNA71 mimics transfection
Protein ID	Entrez Gene ID	Fold changea	log2 Fold change	p value	Regulation
Q7Z412	55670	#DIV/0!	#DIV/0!	0.0177459	UP
Q9Y6B7	10717	#DIV/0!	#DIV/0!	0.000668959	UP
P62166	23413	#DIV/0!	#DIV/0!	0.000234201	UP
Q12979	29	#DIV/0!	#DIV/0!	0.00681585	UP
Q38SD2	79705	#DIV/0!	#DIV/0!	0.000975903	UP
Q6PIY7	167153	#DIV/0!	#DIV/0!	0.0107454	UP
Q86V97	89890	#DIV/0!	#DIV/0!	0.0158866	UP
Q8IYR2	114826	#DIV/0!	#DIV/0!	0.0049881	UP
Q92536	9057	#DIV/0!	#DIV/0!	0.0120444	UP
Q96BW1	139596	#DIV/0!	#DIV/0!	0.0146412	UP
Q9UKI8	9874	#DIV/0!	#DIV/0!	0.0290639	UP
Q9Y5Y0	28982	#DIV/0!	#DIV/0!	0.00143467	UP
O75896	11334	#DIV/0!	#DIV/0!	0.028203	UP
P10301	6237	#DIV/0!	#DIV/0!	0.00389203	UP
P14672	6517	#DIV/0!	#DIV/0!	0.00648718	UP
P30039	64081	#DIV/0!	#DIV/0!	0.0200784	UP
P56524	9759	#DIV/0!	#DIV/0!	0.0265447	UP
Q6ZU80	145508	#DIV/0!	#DIV/0!	3.23472e-06	UP
Q7Z5L2	27291	#DIV/0!	#DIV/0!	0.0434106	UP
Q86TI0	23216	#DIV/0!	#DIV/0!	0.00952447	UP
Q86YW9	116931	#DIV/0!	#DIV/0!	0.015516	UP
Q8N370	124935	#DIV/0!	#DIV/0!	0.0300494	UP
Q8WUA7	25771	#DIV/0!	#DIV/0!	0.00870808	UP
Q96NT5	113235	#DIV/0!	#DIV/0!	0.00373311	UP
G3XAD2		#DIV/0!	#DIV/0!	0.0147146	UP
Q9BQK8	64900	12.7217	3.66922	0.00720329	UP
A5PLL7	387521	6.5989	2.72223	0.0452588	UP
Q9UHY1	29959	3.1922	1.67455	0.0460126	UP
Q5JUR7	93081	2.48162	1.31128	0.00536588	UP
Q9UIL1	60592	2.34527	1.22975	0.040063	UP
Q9Y587	11154	2.33303	1.22221	0.0383122	UP
Q0JRZ9	115548	2.28856	1.19444	0.00743538	UP
Q7Z4S6	55605	2.24238	1.16503	0.0260921	UP
O75607	10360	2.16115	1.1118	0.0437576	UP
Q9H019	56181	1.98417	0.988533	0.0348137	UP
O75352	9526	1.84796	0.885936	0.0442089	UP
Q96DM3	29919	1.83198	0.873406	0.0444923	UP
Q9UNK9	23357	1.72205	0.78413	0.0372254	UP
Q6UWU4	221477	1.72005	0.78245	0.0426049	UP
Q9P0U3	29843	1.66561	0.736048	0.0153779	UP
Q9Y666	10723	1.65647	0.728116	0.0328259	UP
Q9NTW7	55734	1.64908	0.721659	0.0417289	UP
Q9H173	64374	1.6208	0.696709	0.030308	UP
Q9NX18	54949	1.61962	0.695659	0.0177163	UP
P48730		1.57655	0.65677	0.0414971	UP
Q9BX10	54676	1.56954	0.650344	0.0379138	UP
P33908	4121	1.55885	0.64048	0.004683	UP
Q6GMV3	391356	1.54442	0.627061	0.0330004	UP
O14641	1856	1.52888	0.612477	0.00320975	UP
Q9UQ90	6687	1.51007	0.594616	0.0147007	UP
Q8IVW6	10620	1.46504	0.550936	0.0133998	UP
Q5JTW2	84131	1.45045	0.536501	0.012377	UP
Q96AT9	6120	1.43146	0.517492	0.0126829	UP
Q9H6Y2	54853	1.43041	0.516425	0.021539	UP
Q05519	9295	1.42616	0.512134	0.00321404	UP
O94822	26046	1.39286	0.47805	0.00151493	UP
P40123	10486	1.33956	0.421754	0.005013	UP
Q9NWR8	55013	1.3389	0.421044	0.041649	UP
Q6PL18	29028	1.3354	0.417274	0.0176151	UP
O43299	9907	1.33335	0.415051	0.0259108	UP
Q96HL8	26751	1.32703	0.408201	0.00669355	UP
P61421	9114	1.32694	0.408108	0.0144406	UP
Q9BYD3	51073	1.30706	0.386323	0.00471348	UP
Q8TCG1	57650	1.3018	0.38051	0.0426106	UP
Q12981	662	1.30079	0.379387	0.0282698	UP
Q96NB2	118980	1.26815	0.342729	0.000250352	UP
A6NDU8	285636	1.26731	0.341767	0.0159064	UP
Q9NXF1	54881	1.26628	0.3406	0.0200711	UP
Q03001	667	1.26307	0.336931	0.0267297	UP
O00629	3840	1.26231	0.33607	0.0438645	UP
Q9Y312	25980	1.26215	0.335888	0.00931605	UP
Q14653	3661	1.25492	0.327599	0.0259106	UP
Q9H0C8	80895	1.2496	0.321467	0.0433043	UP
O00170	9049	1.24681	0.318238	0.0211344	UP
Q8N4P3	374659	1.23586	0.305519	0.0381097	UP
Q9H9F9	79913	1.23494	0.30444	0.0477329	UP
Q9NTG7	23410	1.23204	0.301052	0.00653769	UP
Q9BZL6	25865	1.22771	0.295968	0.028707	UP
P33981	7272	1.22381	0.291376	0.0189447	UP
Q96QU8	23214	1.22098	0.288035	0.0428483	UP
Q15269	5822	1.21633	0.282534	0.00651647	UP
Q8NI27	57187	1.21485	0.280776	0.0435353	UP
Q14686	23054	1.21026	0.275322	0.00842056	UP
Q92989	10978	1.2091	0.273936	0.0323492	UP
Q15650	9325	1.20042	0.263543	0.0478583	UP
Q9UJX2	8697	1.19876	0.261542	0.0347202	UP
O43663	9055	1.19716	0.259613	0.0001534	UP
P30042	8209	1.19519	0.257245	0.0134687	UP
O75165	23317	1.19354	0.255246	0.044473	UP
Q6PHR2	25989	1.19301	0.254602	0.0122331	UP
Q13601	11103	1.1891	0.249867	0.000838088	UP
Q9UID3	738	1.18824	0.248831	0.0261477	UP
Q6DKK2	54902	1.18773	0.248212	0.0140531	UP
Q99996	10142	1.18673	0.246992	0.039806	UP
P62072	26519	1.18621	0.246355	0.00679586	UP
O00186	6814	1.18194	0.241155	0.00379091	UP
Q8N6M0	51633	1.18083	0.239799	0.0361715	UP
Q6IAN0	25979	1.17928	0.237903	0.0146587	UP
Q8NG68	150465	1.1784	0.236833	0.0380241	UP
O75746	8604	1.17027	0.226847	0.0318636	UP
Q4U2R6	51258	1.16721	0.223062	0.0444788	UP
Q9BRR6	83440	1.16611	0.2217	0.0397364	UP
Q10713	23203	1.1641	0.219216	0.0458208	UP
Q53GS9	10713	1.1613	0.215747	0.0253884	UP
Q8IY67	125950	1.15702	0.21042	0.0315033	UP
Q14318	23770	1.15212	0.204296	0.0418149	UP
Q8IUR7	25852	1.14966	0.201206	0.0335973	UP
Q13576	10788	1.14465	0.194904	0.0373571	UP
Q13586	6786	1.14367	0.193673	0.0342973	UP
Q9BUR4	55135	1.13654	0.184644	0.016803	UP
Q9BQ67	83743	1.1363	0.184348	0.0365347	UP
Q9H583	55127	1.13325	0.180461	0.000192951	UP
Q8N335	23171	1.133	0.180146	0.00918931	UP
Q86XL3	23141	1.13187	0.178709	0.0310227	UP
P34897	6472	1.13082	0.177364	0.0493625	UP
Q14692	9790	1.12776	0.173456	0.042547	UP
Q8WVM8	23256	1.12702	0.172511	0.0233853	UP
Q7L7X3	57551	1.12609	0.171321	0.0115683	UP
P27144	205	1.12169	0.165673	0.048338	UP
P51452	1845	1.11758	0.160373	0.0345959	UP
O00255	4221	1.1124	0.153679	0.0127118	UP
Q8TF05	9989	1.1122	0.153421	0.0218562	UP
Q96C36	29920	1.11154	0.152565	0.0110945	UP
Q99460	5707	1.10991	0.150445	0.0493816	UP
O00442	8634	1.10936	0.149726	0.0395503	UP
O00592	5420	1.10578	0.145069	0.0148989	UP
Q08211	1660	1.10564	0.144881	0.0412062	UP
Q9P287	56647	1.10469	0.143645	0.0327886	UP
Q6P1X5	6873	1.10299	0.141423	0.0440201	UP
P42167	7112	1.10181	0.139877	0.0218686	UP
Q9Y265	8607	1.09634	0.132701	0.0117243	UP
Q99541	123	1.09258	0.127742	0.0382362	UP
Q06210	2673	1.08445	0.116968	0.0185462	UP
P17987	6950	1.08187	0.113524	0.00695378	UP
P12268	3615	1.08161	0.113187	0.0102753	UP
P13798	327	1.06895	0.0961945	0.000979846	UP
Q9H098	83641	1.06137	0.0859221	0.0440765	UP
Q9GZZ1	80218	1.05339	0.0750351	0.0274642	UP
Q96PZ0	54517	1.04693	0.0661718	0.0403926	UP
Q8NEB9	5289	1.0406	0.0574115	0.0230253	UP
P41229	8242	1.0365	0.0517226	0.00918166	UP
Q5T3I0		1.03475	0.0492832	0.0181356	UP
Q15149	5339	1.02503	0.0356683	0.0303322	UP
P49419	501	1.02466	0.0351469	0.0198103	UP
Q02790	2288	1.01531	0.0219217	0.00674367	UP
O15446	10849	0.979476	-0.0299178	0.0270062	DOWN
P82970	79366	0.971807	-0.041259	0.0107092	DOWN
Q9UPN3	23499	0.966627	-0.0489688	0.014536	DOWN
Q5MNZ6	56270	0.965164	-0.0511536	0.0162869	DOWN
Q7L2E3	22907	0.952386	-0.0703814	0.0444896	DOWN
P05198	1965	0.946393	-0.0794894	0.00613137	DOWN
P26196	1656	0.942008	-0.0861891	0.0461059	DOWN
O15160	9533	0.941906	-0.0863443	0.00603377	DOWN
P22059	5007	0.940124	-0.0890768	0.0177701	DOWN
P25786	5682	0.936657	-0.0944073	0.0395746	DOWN
Q9Y6E0	8428	0.933003	-0.100047	0.001467	DOWN
P15927	6118	0.932268	-0.101183	0.0415978	DOWN
Q8WUF5	10848	0.928668	-0.106765	0.0484672	DOWN
Q69YN2	55280	0.928303	-0.107333	0.0433039	DOWN
Q8IVM0	152137	0.926293	-0.110459	0.0421121	DOWN
Q13158	8772	0.923029	-0.115552	0.0378034	DOWN
Q5W0V3	57700	0.921656	-0.1177	0.0410855	DOWN
Q9BTX1	55706	0.916307	-0.126098	0.0297507	DOWN
Q6FI81	57019	0.912499	-0.132105	0.00313564	DOWN
P57678	50628	0.911875	-0.133091	0.0139619	DOWN
P98170	331	0.911727	-0.133327	0.00780864	DOWN
Q9H4M9	10938	0.911222	-0.134125	0.0394153	DOWN
Q5TEC6		0.907376	-0.140228	0.00341093	DOWN
P00367	2746	0.904403	-0.144962	0.0321058	DOWN
Q86YR5	26086	0.90422	-0.145254	0.0254148	DOWN
O95625	27107	0.90392	-0.145733	0.0437505	DOWN
P04040	847	0.903684	-0.14611	0.043282	DOWN
Q15750	10454	0.901138	-0.15018	0.0331762	DOWN
P20674	9377	0.900946	-0.150487	0.031628	DOWN
Q8N684	79869	0.898799	-0.153929	0.044851	DOWN
O95819	9448	0.898651	-0.154167	0.0480389	DOWN
O00258	7485	0.898377	-0.154608	0.00544581	DOWN
P55196	4301	0.89643	-0.157737	0.0123583	DOWN
O00422	10284	0.894485	-0.160871	0.0141689	DOWN
Q7Z478	54505	0.89305	-0.163186	0.00824113	DOWN
Q9NV06	25879	0.892723	-0.163716	0.0238625	DOWN
Q9NPQ8	60626	0.890612	-0.167131	0.0129682	DOWN
O15235	6183	0.890028	-0.168077	0.0482033	DOWN
Q8N5F7	79576	0.888833	-0.170015	0.0404874	DOWN
P14314	5589	0.886858	-0.173225	0.0362747	DOWN
P12004	5111	0.88469	-0.176755	0.0162156	DOWN
Q9UPT5	23265	0.883326	-0.178981	0.0413657	DOWN
Q9BZV1	80700	0.882774	-0.179884	0.0400862	DOWN
Q5T9A4	83858	0.882718	-0.179975	0.0120939	DOWN
Q15126	10654	0.879098	-0.185904	0.0246671	DOWN
Q8NBX0	51097	0.878852	-0.186308	0.0149652	DOWN
P52655	2957	0.878028	-0.187662	0.0198706	DOWN
Q9H7N4	58506	0.877635	-0.188307	0.000712207	DOWN
Q8TAG9	54536	0.877536	-0.188471	0.0366503	DOWN
Q7Z422	26099	0.877101	-0.189185	0.0188888	DOWN
Q7KZ85	6830	0.876062	-0.190895	0.0184012	DOWN
P50897	5538	0.87492	-0.192777	0.0196246	DOWN
Q96CV9	10133	0.870714	-0.199728	0.00402322	DOWN
Q04323	51035	0.866945	-0.205988	0.00839688	DOWN
P29401	7086	0.863676	-0.211439	0.0424975	DOWN
Q13084	10573	0.863576	-0.211605	0.0376022	DOWN
P45880	7417	0.863143	-0.212328	0.02167	DOWN
O14976	2580	0.85479	-0.226358	0.00803235	DOWN
Q9NZD2	51228	0.853445	-0.228629	0.00574617	DOWN
P20585	4437	0.853016	-0.229355	0.0440963	DOWN
O60493	8724	0.851766	-0.231471	0.0252859	DOWN
P32321	1635	0.849205	-0.235816	0.000598274	DOWN
Q96KG9	57410	0.848989	-0.236182	0.00334546	DOWN
Q9BUQ8	9416	0.848638	-0.236779	0.0435355	DOWN
O76024	7466	0.847608	-0.238531	0.048978	DOWN
Q96RR1	56652	0.847097	-0.2394	0.00825128	DOWN
Q9BPY3	79607	0.847027	-0.23952	0.0253889	DOWN
P30154	5519	0.842422	-0.247384	0.0467079	DOWN
P04637	7157	0.838494	-0.254128	0.00544336	DOWN
Q07812	581	0.836435	-0.257675	0.00232281	DOWN
P62487	5436	0.836009	-0.25841	0.0412579	DOWN
Q5JSK9		0.834418	-0.261158	0.0164672	DOWN
Q8N6H7	84364	0.830889	-0.267272	0.00288788	DOWN
P49757	8650	0.827475	-0.273213	0.00220777	DOWN
Q9H3N1	81542	0.824606	-0.278223	0.00897747	DOWN
Q13685	14	0.82359	-0.280003	0.0128172	DOWN
Q6AI08	63897	0.823331	-0.280456	0.023819	DOWN
Q9UJC5	83699	0.821856	-0.283042	0.0365551	DOWN
O60831	11230	0.819518	-0.287153	0.00708105	DOWN
Q9H488	23509	0.81848	-0.288981	0.0442039	DOWN
O15347	3149	0.817417	-0.290856	0.0488157	DOWN
Q99426	1155	0.816785	-0.291972	0.0420938	DOWN
P63000	5879	0.816631	-0.292244	0.00103918	DOWN
Q9BV38	57418	0.816424	-0.29261	0.0461037	DOWN
P16930	2184	0.812774	-0.299073	0.00791015	DOWN
P17706	5771	0.809316	-0.305226	0.0106084	DOWN
Q96EK4	57215	0.807241	-0.308929	0.02182	DOWN
A0A087WTA5		0.807127	-0.309132	0.0245359	DOWN
Q13451	2289	0.803772	-0.315141	0.0216284	DOWN
Q9H5K3	84197	0.802725	-0.317021	0.037765	DOWN
P53365	23647	0.800241	-0.321493	0.0165914	DOWN
Q8NFH5	129401	0.799748	-0.322383	0.00773272	DOWN
Q9H8T0	64400	0.797615	-0.326236	0.00199013	DOWN
Q8NB46	283373	0.797506	-0.326433	0.0191031	DOWN
P35241	5962	0.793887	-0.332994	0.0112051	DOWN
O95834	24139	0.793864	-0.333037	0.0080148	DOWN
O14974	4659	0.792003	-0.336422	0.041685	DOWN
Q96S82	84993	0.784651	-0.349877	0.0127049	DOWN
P51571	6748	0.783817	-0.351411	0.049641	DOWN
Q9H6K1	64771	0.782171	-0.354444	0.0136084	DOWN
O14773	1200	0.781463	-0.35575	0.0461926	DOWN
Q9BQB6	79001	0.780704	-0.357152	0.0178224	DOWN
Q9NVS2	55168	0.777011	-0.363994	0.0347874	DOWN
P61513	6168	0.775466	-0.366864	0.0300929	DOWN
O14907	30851	0.771549	-0.374171	0.0195945	DOWN
P30414	4820	0.764831	-0.386787	0.0282719	DOWN
K7EQX8		0.762747	-0.390724	0.0292195	DOWN
Q5JTD0	93643	0.754716	-0.405994	0.00413657	DOWN
Q8IWL3	150274	0.750981	-0.413151	0.0272902	DOWN
Q9UI30	51504	0.750369	-0.414328	0.0180283	DOWN
C9JSZ1		0.750347	-0.41437	0.0486473	DOWN
Q8NBJ7	25870	0.75014	-0.414769	0.0418814	DOWN
Q7L4I2	65117	0.749969	-0.415098	0.0374876	DOWN
Q9P1U0	30834	0.727457	-0.459066	0.0225645	DOWN
Q9H5Q4	64216	0.724228	-0.465483	0.016592	DOWN
P20645	4074	0.723426	-0.467083	0.018261	DOWN
O75529	27097	0.722165	-0.469601	0.0400518	DOWN
Q9BQ24	79038	0.721241	-0.471447	0.0459326	DOWN
P15529	4179	0.717396	-0.479159	0.0390065	DOWN
P07711	1514	0.716916	-0.480125	0.0250364	DOWN
Q96B01	10635	0.714711	-0.484568	0.0127427	DOWN
Q86UL3	137964	0.709851	-0.494412	0.0298536	DOWN
Q9BTE1	84516	0.709135	-0.495867	0.0310536	DOWN
Q58FG1		0.69833	-0.51802	0.0179108	DOWN
Q9NQZ5	56910	0.688592	-0.538279	0.0305878	DOWN
P15289	410	0.682748	-0.550576	0.00802081	DOWN
Q6UX53	196410	0.681158	-0.553938	0.0242163	DOWN
Q8IZ83	126133	0.679742	-0.55694	0.0471891	DOWN
P43307	6745	0.67379	-0.56963	0.00395449	DOWN
Q9UBR2	1522	0.642789	-0.637582	0.0485147	DOWN
Q14894	1428	0.639639	-0.644671	0.0268314	DOWN
O95406	10175	0.635317	-0.654451	0.0151348	DOWN
Q86TJ2	93624	0.627453	-0.67242	0.0113592	DOWN
B7ZC32		0.623959	-0.680477	0.0227037	DOWN
Q9H6U8	79796	0.616519	-0.697782	0.0340153	DOWN
Q9UHB4	27158	0.616481	-0.697872	0.047543	DOWN
Q13137	10241	0.610609	-0.711678	0.0252537	DOWN
Q6Q0C0	84231	0.59276	-0.75448	0.0110453	DOWN
Q8NBK3	285362	0.587184	-0.768115	0.0400888	DOWN
Q9Y2G8	23341	0.580846	-0.783773	0.0162917	DOWN
Q9BX67	83700	0.564281	-0.825513	0.0326192	DOWN
Q9NP80	50640	0.542338	-0.882736	0.0234783	DOWN
Q6PML9	10463	0.538132	-0.893967	0.0418073	DOWN
CON__Q3ZBS7		0.5368	-0.897544	0.0194212	DOWN
P23025	7507	0.523662	-0.933291	0.033584	DOWN
Q9NVR5	55172	0.457974	-1.12666	0.0404458	DOWN
Q86WP2	65056	0.33202	-1.59066	0.00392979	DOWN
P11474	2101	0.0609189	-4.03697	0.0205233	DOWN
CON__P00735		0.00b	#VALUE!	0.0070475	DOWN
P56715	6101	0.00b	#VALUE!	0.0383106	DOWN
Q6ICB0	27351	0.00b	#VALUE!	0.00861423	DOWN
Q75N03	79872	0.00b	#VALUE!	0.00221459	DOWN
Q7L5Y1	55556	0.00b	#VALUE!	0.00175568	DOWN
Q9H496	163590	0.00b	#VALUE!	0.00145866	DOWN
P22694	5567	0.00b	#VALUE!	0.0432329	DOWN
P48730	1453	0.00b	#VALUE!	0.0330554	DOWN
P61968	8543	0.00b	#VALUE!	0.0459086	DOWN
Q6N075	84975	0.00b	#VALUE!	0.0419736	DOWN
Q7Z4R8	387263	0.00b	#VALUE!	0.00423341	DOWN
Q96B77	25880	0.00b	#VALUE!	0.00252264	DOWN
Q99741	990	0.00b	#VALUE!	0.0115999	DOWN
Q9H2C2	64801	0.00b	#VALUE!	0.00918318	DOWN
Q9UBZ4	27301	0.00b	#VALUE!	0.026914	DOWN
A0A0D9SEM9		0.00b	#VALUE!	0.00788038	DOWN
a #DIV/0! is a representation of infinity.
b 0.00 means completely suppressed by sRNA71.
